# Supplementary material for: Relationships of internet gaming engagement, history, and maladaptive cognitions and adolescent internet gaming disorder: A cross-sectional study
Source: PLoS One. 2023 Sep 8;18(9):e0290955. doi: 10.1371/journal.pone.0290955 (PMC10490859; doi:10.1371/journal.pone.0290955)
Supplement: S1 File — (CSV) [file pone.0290955.s002.csv]

studentnumber	Game01	IGD1_1	IGD2_1	IGD3_1	IGD4_1	IGD5_1	IGD6_1	IGD7_1	IGD8_1	IGD9_1	IGDCog1_1	IGDCog2_1	IGDCog3_1	IGDCog4_1	IGDCog5_1	IGDCog6_1	IGDCog7_1	IGDCog8_1	IGDCog9_1	IGDCog10_1	IGDCog11_1	IGDCog12_1	IGDCog13_1	IGDCog14_1	IGDCog15_1	IGDCog16_1	IGDCog17_1	IGDCog18_1	IGDCog19_1	IGDCog20_1	IGDCog21_1	IGDCog22_1	IGDCog23_1	IGDCog24_1	IGTime_1	IGDYea_1	G4_Gyear	D1_Year2_4	D2_Year4_6	D3_Year_6	ZD1_Year2_4	ZD2_Year4_6	ZD3_Year_6	T_IGD	G_IGD	T_Cog	G_age	Gender	G_LWP
1161P32	1	1	0	1	0	0	0	0	1	0	0	0	0	0	0	0	0	0	0	1	0	0	0	0	0	1	1	1	1	0	0	0	0	0	4	2	1	0	0	0	-.628001525653729	-.585473012396228	-.560007598398373	3	0	5	1	1	1
1464P27	1	1	1	1	0	0	0	0	1	0	0	0	0	0	0	0	0	1	0	2	0	0	1	1	1	0	0	1	0	0	0	0	1	0	1	1	1	0	0	0	-.628001525653729	-.585473012396228	-.560007598398373	4	0	8	4	1	0
3313A28	1	1	0	1	0	0	0	0	1	1	1	0	1	1	0	2	1	1	1	1	0	0	1	1	1	2	2	1	2	1	1	1	2	1	15	10	4	0	0	1	-.628001525653729	-.585473012396228	1.7850747256306	4	0	25	3	1	1
944C28	1	1	0	0	0	0	1	0	0	0	0	0	1	0	0	0	0	0	0	1	0	0	1	1	0	0	0	0	1	0	0	0	1	1	7	6	3	0	1	0	-.628001525653729	1.70743209148211	-.560007598398373	2	0	7	4	1	1
1022C12	1	0	0	0	0	0	0	0	1	0	1	0	0	0	1	0	0	0	0	0	0	0	1	0	0	0	0	0	0	0	1	0	0	0	4	7	3	0	1	0	-.628001525653729	1.70743209148211	-.560007598398373	1	0	4	3	1	1
1033B21	1	0	0	0	0	0	0	0	0	0	0	0	0	0	0	0	0	0	0	0	0	0	0	0	0	0	0	0	0	0	0	0	0	0	1	9	4	0	0	1	-.628001525653729	-.585473012396228	1.7850747256306	0	0	0	3	1	1
5242D27	1	0	0	0	0	0	0	0	1	0	0	0	0	0	0	1	0	0	0	0	0	0	0	0	0	0	0	0	0	0	0	0	1	0	4	3	1	0	0	0	-.628001525653729	-.585473012396228	-.560007598398373	1	0	2	3	1	1
12343D1(2)	1	0	0	0	0	0	0	0	0	0	0	0	0	0	0	1	1	0	0	0	0	0	0	0	0	0	0	0	0	0	0	0	0	0	1	2	1	0	0	0	-.628001525653729	-.585473012396228	-.560007598398373	0	0	2	3	1	1
1363P34	1	0	0	1	0	0	0	1	1	0	0	0	1	2	0	1	1	2	1	1	0	1	1	1	0	1	2	1	2	0	0	1	1	0	7	6	3	0	1	0	-.628001525653729	1.70743209148211	-.560007598398373	3	0	20	4	1	1
1262P29	1	0	0	0	0	0	0	0	1	0	0	0	1	1	1	1	1	1	0	0	1	0	1	1	0	0	1	0	1	0	1	0	1	1	5	4	2	1	0	0	1.59180411070087	-.585473012396228	-.560007598398373	1	0	14	2	1	1
6323B7	1	1	0	1	0	0	0	0	0	0	1	0	0	1	1	1	0	0	0	1	0	0	2	0	0	1	0	0	0	1	0	0	2	2	4	5	2	1	0	0	1.59180411070087	-.585473012396228	-.560007598398373	2	0	13	3	1	1
1022B4	1	0	0	0	0	0	0	0	1	0	0	0	1	0	0	1	0	1	0	2	0	1	0	0	1	0	1	0	0	0	0	0	1	1	4	3	1	0	0	0	-.628001525653729	-.585473012396228	-.560007598398373	1	0	10	2	1	1
3333C28	1	0	0	0	0	1	0	1	1	0	1	0	0	0	0	1	1	1	0	0	0	0	0	0	0	1	0	0	0	0	0	0	0	1	5	7	3	0	1	0	-.628001525653729	1.70743209148211	-.560007598398373	3	0	6	3	1	1
1011C14	1	1	1	1	1	1	1	1	1	1	0	0	0	0	0	1	0	0	0	0	0	0	1	0	0	0	0	0	0	0	0	0	0	0	2	3	1	0	0	0	-.628001525653729	-.585473012396228	-.560007598398373	9	1	2	1	1	1
1011C20	1	0	0	0	0	0	0	0	1	0	0	0	1	0	0	1	1	1	0	0	1	0	1	1	0	1	0	0	0	0	0	0	1	1	3	4	2	1	0	0	1.59180411070087	-.585473012396228	-.560007598398373	1	0	10	1	1	1
1022D24	1	1	0	1	1	0	0	0	1	0	0	0	0	0	0	0	0	0	0	0	0	0	0	0	0	0	0	0	0	0	0	0	0	0	5	11	4	0	0	1	-.628001525653729	-.585473012396228	1.7850747256306	4	0	0	2	1	1
1171T35	1	0	0	0	0	0	0	0	0	0	0	1	0	0	0	1	0	0	0	0	0	0	0	0	0	0	0	0	1	0	1	0	0	0	4	3	1	0	0	0	-.628001525653729	-.585473012396228	-.560007598398373	0	0	4	2	1	1
8323B25	1	1	0	0	0	0	0	0	1	0	0	0	0	0	1	1	0	0	0	0	0	0	0	0	0	0	0	0	0	0	0	0	1	0	5	5	2	1	0	0	1.59180411070087	-.585473012396228	-.560007598398373	2	0	3	3	1	1
4222B18	1	1	1	1	0	1	0	1	0	1	0	1	2	0	1	2	1	0	2	1	0	2	1	0	2	0	1	2	1	0	2	0	1	2	10	12	4	0	0	1	-.628001525653729	-.585473012396228	1.7850747256306	6	1	24	4	1	1
8242D17	1	0	1	1	1	0	1	1	1	0	1	0	1	2	2	1	2	2	1	0	2	2	1	0	1	0	1	1	1	1	0	0	1	1	7	9	4	0	0	1	-.628001525653729	-.585473012396228	1.7850747256306	6	1	24	1	1	1
1011D26	1	1	0	0	0	1	0	0	0	0	1	0	1	2	0	1	1	1	0	2	0	0	1	1	1	0	1	1	1	1	1	0	1	0	3	5	2	1	0	0	1.59180411070087	-.585473012396228	-.560007598398373	2	0	18	1	1	0
1353K29	1	1	0	0	0	0	0	0	1	0	1	0	1	1	0	1	1	0	0	1	0	0	1	0	0	0	1	0	1	0	0	0	0	0	7	11	4	0	0	1	-.628001525653729	-.585473012396228	1.7850747256306	2	0	9	3	1	0
2343D18	1	1	1	0	1	0	1	1	1	0	1	1	2	2	1	1	1	1	0	0	0	1	2	1	1	1	1	1	1	0	0	1	0	1	12	10	4	0	0	1	-.628001525653729	-.585473012396228	1.7850747256306	6	1	21	4	1	1
3242D29	1	0	1	1	0	0	0	1	0	0	1	1	1	1	1	0	0	1	0	1	1	0	1	0	1	0	0	0	1	0	2	0	0	1	5	6	3	0	1	0	-.628001525653729	1.70743209148211	-.560007598398373	3	0	14	2	1	0
6313A3	1	0	0	0	0	0	1	0	1	0	0	0	0	1	0	2	2	1	0	0	0	0	0	0	0	0	0	0	0	1	0	0	1	1	5	5	2	1	0	0	1.59180411070087	-.585473012396228	-.560007598398373	2	0	9	4	1	1
933D33	1	1	1	1	1	0	1	0	1	0	1	0	1	1	1	1	0	1	0	1	0	1	1	1	0	1	1	0	0	0	0	0	0	1	2	6	3	0	1	0	-.628001525653729	1.70743209148211	-.560007598398373	6	1	13	3	1	0
1011A22	1	0	0	0	0	0	0	0	0	0	0	0	1	1	0	1	0	0	0	0	0	0	0	0	0	0	1	0	1	0	0	1	0	0	3	8	4	0	0	1	-.628001525653729	-.585473012396228	1.7850747256306	0	0	6	1	1	0
1133D26	1	0	0	0	0	0	0	0	1	0	2	1	1	2	2	2	1	2	0	0	0	0	1	2	1	2	2	0	0	0	0	1	1	1	3	10	4	0	0	1	-.628001525653729	-.585473012396228	1.7850747256306	1	0	24	3	1	1
2232C24	1	0	1	0	0	0	0	1	1	0	0	0	1	0	1	0	0	0	0	1	1	1	0	1	1	1	0	1	0	0	0	0	1	0	5	2	1	0	0	0	-.628001525653729	-.585473012396228	-.560007598398373	3	0	10	2	1	1
911A13	1	0	0	0	1	0	0	0	1	0	0	1	2	2	0	2	0	0	1	0	0	1	2	2	0	1	0	0	2	0	2	2	2	0	5	1	1	0	0	0	-.628001525653729	-.585473012396228	-.560007598398373	2	0	22	1	1	0
1022A7	1	0	0	0	1	0	0	1	0	0	0	0	0	1	0	1	0	0	0	1	0	0	0	0	0	0	0	0	0	0	0	0	0	0	2	5	2	1	0	0	1.59180411070087	-.585473012396228	-.560007598398373	2	0	3	2	1	1
1033B23	1	0	0	0	0	0	0	0	1	0	0	0	0	0	0	0	0	0	0	0	0	0	1	0	1	1	0	0	0	0	0	0	0	0	3	11	4	0	0	1	-.628001525653729	-.585473012396228	1.7850747256306	1	0	3	3	1	1
1122A27	1	0	0	0	0	0	0	0	0	0	0	0	0	0	0	.855167646042171	0	0	0	0	0	0	1	0	0	0	0	0	0	0	0	0	0	0	3	6	3	0	1	0	-.628001525653729	1.70743209148211	-.560007598398373	0	0	1.85516764604217	2	1	1
1011B4	1	0	0	0	0	0	0	.205730065585088	1	0	1	1	1	.796321998612075	0	2	2	1	0	1	1	0	1	0	0	1	1	1	1	1	0	1	0	0	4	4	2	1	0	0	1.59180411070087	-.585473012396228	-.560007598398373	1.20573006558509	0	17.7963219986121	1	1	1
8232C27	1	0	0	0	1	0	0	0	0	0	1	1	1	0	0	1	2	1	0	1	0	0	2	1	0	1	1	0	1	0	2	0	1	0	7	1	1	0	0	0	-.628001525653729	-.585473012396228	-.560007598398373	1	0	17	1	1	1
1161P19	1	0	0	0	0	0	0	0	0	0	0	1	1	0	0	0	0	0	0	1	0	0	1	0	0	0	1	0	1	0	0	0	0	1	8	5	2	1	0	0	1.59180411070087	-.585473012396228	-.560007598398373	0	0	7	1	1	1
1011D1	1	0	0	0	0	0	0	0	1	0	0	0	0	1	0	0	1	2	0	0	0	0	1	0	0	0	0	0	0	0	0	0	0	0	1	7	3	0	1	0	-.628001525653729	1.70743209148211	-.560007598398373	1	0	5	1	1	1
2242D25	1	0	1	1	0	0	1	0	1	0	1	0	1	1	1	0	0	1	0	1	0	0	2	1	0	1	1	0	0	0	1	1	1	0	6	6	3	0	1	0	-.628001525653729	1.70743209148211	-.560007598398373	4	0	14	2	1	1
5212A10	1	0	0	1	0	1	0	0	1	0	0	0	1	1	1	2	1	1	0	0	0	0	1	0	0	0	1	0	0	0	1	0	1	1	6	4	2	1	0	0	1.59180411070087	-.585473012396228	-.560007598398373	3	0	12	3	1	0
2111A22	1	1	1	1	1	0	1	0	1	1	2	1	1	1	1	0	0	2	1	2	0	1	2	2	1	2	2	0	2	1	1	1	2	1	13	6	3	0	1	0	-.628001525653729	1.70743209148211	-.560007598398373	7	1	29	1	1	1
3343D16	1	1	0	0	0	0	1	1	1	0	1	0	2	0	0	0	1	1	0	0	0	0	0	1	1	0	2	1	1	2	0	1	0	0	8	7	3	0	1	0	-.628001525653729	1.70743209148211	-.560007598398373	4	0	14	3	1	1
2222B30	1	1	1	0	1	0	0	0	1	0	1	0	1	2	2	1	2	2	2	1	1	0	2	1	2	1	1	1	2	1	1	1	1	1	6	5	2	1	0	0	1.59180411070087	-.585473012396228	-.560007598398373	4	0	30	2	1	1
1474T17	1	0	0	0	0	0	0	0	0	0	0	0	0	0	0	0	0	0	0	0	0	0	0	0	0	1	0	0	0	0	0	0	0	0	2	7	3	0	1	0	-.628001525653729	1.70743209148211	-.560007598398373	0	0	1	4	1	1
1454K21	1	1	0	0	0	0	1	0	0	1	1	2	1	1	0	1	1	1	0	0	0	0	1	1	0	0	1	0	0	1	0	0	0	0	15	6	3	0	1	0	-.628001525653729	1.70743209148211	-.560007598398373	3	0	12	4	1	0
2414A30	1	0	0	0	0	0	0	0	0	0	0	0	0	1	0	1	0	1	0	0	0	0	1	0	0	0	0	0	0	0	0	0	1	0	3	10	4	0	0	1	-.628001525653729	-.585473012396228	1.7850747256306	0	0	5	4	1	1
2111A31	1	0	0	0	0	0	0	0	0	0	1	1	1	1	1	1	1	1	1	1	1	1	1	1	1	1	1	1	1	1	1	1	1	1	14	7	3	0	1	0	-.628001525653729	1.70743209148211	-.560007598398373	0	0	24	1	1	0
8232C18	1	1	1	1	0	0	1	0	1	1	0	0	0	1	2	0	1	2	1	1	0	0	2	1	2	1	1	0	2	0	2	1	2	2	15	4	2	1	0	0	1.59180411070087	-.585473012396228	-.560007598398373	6	1	24	3	1	1
1272T24	1	0	1	0	1	1	0	1	1	0	0	0	0	0	0	0	0	0	0	0	0	0	0	0	0	0	0	0	0	0	0	0	0	0	1	11	4	0	0	1	-.628001525653729	-.585473012396228	1.7850747256306	5	1	0	3	1	1
1272T27	1	0	0	0	0	0	1	0	0	0	0	0	0	1	0	0	0	1	0	1	0	0	1	2	0	1	0	0	2	0	0	0	0	0	6	14	4	0	0	1	-.628001525653729	-.585473012396228	1.7850747256306	1	0	9	3	1	1
1282W28	1	1	0	0	0	0	1	0	0	0	0	1	0	1	0	1	0	0	0	0	0	1	0	0	0	0	0	0	1	0	0	0	0	1	4	1	1	0	0	0	-.628001525653729	-.585473012396228	-.560007598398373	2	0	6	2	1	1
1353K27	1	0	0	0	0	0	0	0	0	0	0	0	1	1	0	0	0	0	0	0	0	0	0	0	0	0	0	0	0	0	0	0	0	0	4	14	4	0	0	1	-.628001525653729	-.585473012396228	1.7850747256306	0	0	2	3	1	1
1373T14	1	0	0	0	0	0	0	0	0	0	1	0	1	0	1	1	1	1	0	0	1	0	1	0	0	1	0	0	0	0	0	0	1	1	6	10	4	0	0	1	-.628001525653729	-.585473012396228	1.7850747256306	0	0	11	3	1	0
2222B17	1	1	0	0	0	0	0	0	1	0	0	1	1	1	0	1	1	1	0	1	0	0	0	0	0	1	1	0	0	0	0	0	1	0	2	6	3	0	1	0	-.628001525653729	1.70743209148211	-.560007598398373	2	0	10	2	1	1
2434C26	1	0	0	0	0	0	0	0	0	0	1	0	1	1	0	1	1	1	0	1	0	0	1	1	1	1	1	0	1	0	1	1	1	1	3	11	4	0	0	1	-.628001525653729	-.585473012396228	1.7850747256306	0	0	17	4	1	1
3121B19	1	1	0	1	1	0	0	1	1	0	1	0	2	2	1	1	1	2	1	2	2	2	1	2	1	2	2	1	0	0	1	0	1	1	4	13	4	0	0	1	-.628001525653729	-.585473012396228	1.7850747256306	5	1	29	1	1	1
3131C25	1	1	1	1	0	0	0	0	0	0	2	2	2	2	2	1	1	2	.26408572416177	0	1	1	1	1	1	1	1	1	1	1	2	2	1	1	12	9	4	0	0	1	-.628001525653729	-.585473012396228	1.7850747256306	3	0	30.2640857241618	1	1	1
3323B20	1	1	0	1	1	1	0	0	1	1	1	1	1	1	2	0	1	0	0	1	0	1	1	2	1	2	2	0	2	1	0	1	1	1	5	7	3	0	1	0	-.628001525653729	1.70743209148211	-.560007598398373	6	1	23	4	1	1
3434C24	1	1	0	1	0	0	1	0	0	0	1	0	2	2	2	2	2	2	1	1	1	2	2	2	1	2	2	0	2	0	1	0	1	1	4	6	3	0	1	0	-.628001525653729	1.70743209148211	-.560007598398373	3	0	32	4	1	1
3444D29	1	0	0	0	0	0	0	0	0	0	1	1	1	1	1	1	1	1	0	1	0	0	1	0	0	1	1	1	1	0	0	0	1	0	4	7	3	0	1	0	-.628001525653729	1.70743209148211	-.560007598398373	0	0	15	4	1	1
4232C1	1	0	1	0	1	1	0	0	1	0	1	1	1	1	2	1	2	1	2	1	1	1	2	1	2	1	1	1	1	1	1	0	0	0	11	7	3	0	1	0	-.628001525653729	1.70743209148211	-.560007598398373	4	0	26	3	1	0
5212A7	1	1	0	1	0	1	0	0	0	1	1	0	1	2	0	1	0	1	2	0	0	0	1	1	0	2	2	0	0	0	0	2	1	2	6	9	4	0	0	1	-.628001525653729	-.585473012396228	1.7850747256306	4	0	19	2	1	1
6242D21	1	0	0	1	0	1	0	0	0	0	1	1	1	1	2	1	0	1	2	1	1	1	2	1	1	1	1	1	1	1	1	1	1	1	4	6	3	0	1	0	-.628001525653729	1.70743209148211	-.560007598398373	2	0	26	2	1	1
8232C28	1	1	1	1	1	1	1	1	1	1	2	1	2	2	2	2	2	1	2	2	2	2	1	1	2	1	1	1	2	2	1	0	1	1	12	8	4	0	0	1	-.628001525653729	-.585473012396228	1.7850747256306	9	1	36	2	1	1
1022D29	1	1	1	1	0	0	0	0	1	0	1	1	2	1	2	2	2	2	1	0	1	1	1	1	1	1	1	0	1	0	1	1	1	1	5	8	4	0	0	1	-.628001525653729	-.585473012396228	1.7850747256306	4	0	26	2	1	0
1033B6	1	1	0	0	0	0	0	1	1	0	0	0	1	1	0	1	0	0	0	0	0	0	1	0	0	0	1	0	0	0	0	0	1	1	5	8	4	0	0	1	-.628001525653729	-.585473012396228	1.7850747256306	3	0	7	3	1	1
1044C1	1	1	0	1	0	0	1	0	0	0	1	0	1	2	2	2	2	1	0	1	0	0	2	1	0	2	1	1	0	0	2	0	2	1	7	9	4	0	0	1	-.628001525653729	-.585473012396228	1.7850747256306	3	0	24	4	1	0
1044D13	1	1	0	0	0	0	1	1	1	0	1	0	1	2	1	1	0	1	1	1	0	0	2	0	0	1	0	0	1	0	0	0	2	1	3	7	3	0	1	0	-.628001525653729	1.70743209148211	-.560007598398373	4	0	16	4	1	1
1044E23	1	1	0	0	0	0	0	0	1	0	1	1	1	1	0	1	0	0	0	1	0	1	1	0	0	1	1	0	0	0	1	0	1	1	4	6	3	0	1	0	-.628001525653729	1.70743209148211	-.560007598398373	2	0	13	4	1	1
12323B2	1	1	0	0	0	0	0	0	0	0	0	0	0	0	0	0	0	0	0	1	0	0	0	0	0	0	0	0	0	0	0	0	1	0	4	4	2	1	0	0	1.59180411070087	-.585473012396228	-.560007598398373	1	0	2	3	1	1
1464P26	1	0	0	0	0	0	0	0	0	0	0	0	1	1	2	1	1	1	0	0	1	1	1	1	2	1	1	1	1	1	1	1	1	1	10	6	3	0	1	0	-.628001525653729	1.70743209148211	-.560007598398373	0	0	22	4	1	1
8222B24	1	1	1	1	0	0	1	0	0	0	2	1	2	2	1	1	2	2	2	1	2	1	2	2	2	2	2	2	2	2	2	2	2	2	3	7	3	0	1	0	-.628001525653729	1.70743209148211	-.560007598398373	4	0	43	2	1	1
1122E25	1	1	0	0	0	0	0	0	1	1	2	2	2	2	0	1	1	0	0	0	0	0	1	1	1	2	2	0	2	1	2	1	2	2	9	9	4	0	0	1	-.628001525653729	-.585473012396228	1.7850747256306	3	0	27	2	1	1
1272T34	1	1	0	0	0	0	1	0	0	1	1	1	1	2	0	2	1	1	0	1	1	0	1	1	0	1	1	0	1	2	1	1	1	1	10	14	4	0	0	1	-.628001525653729	-.585473012396228	1.7850747256306	3	0	22	3	1	0
4232C3	1	0	0	0	0	0	0	0	1	0	0	0	1	1	0	2	1	1	0	0	1	1	1	0	0	1	1	0	0	0	2	0	2	2	4	9	4	0	0	1	-.628001525653729	-.585473012396228	1.7850747256306	1	0	17	3	1	1
5212A30	1	1	0	0	0	0	0	0	0	0	0	0	1	0	1	1	1	0	0	0	0	0	0	0	0	0	0	0	0	0	0	0	0	1	1	10	4	0	0	1	-.628001525653729	-.585473012396228	1.7850747256306	1	0	5	2	1	1
8333C21	1	0	0	0	0	0	0	0	0	0	0	0	1	1	0	1	1	0	0	0	0	1	0	0	0	0	0	0	0	0	0	0	0	0	1	4	2	1	0	0	1.59180411070087	-.585473012396228	-.560007598398373	0	0	5	2	1	1
3131C27	1	1	1	1	0	0	0	0	0	0	1	1	2	2	1	2	2	2	2	2	2	2	2	1	1	1	0	0	0	0	1	0	1	2	6	12	4	0	0	1	-.628001525653729	-.585473012396228	1.7850747256306	3	0	30	2	1	1
1044D6	1	0	0	1	0	0	0	0	0	0	1	1	1	2	0	0	0	2	0	0	0	0	2	2	0	0	1	0	1	1	1	0	1	2	4	9	4	0	0	1	-.628001525653729	-.585473012396228	1.7850747256306	1	0	18	4	1	1
2222B16	1	1	0	0	0	0	0	0	1	0	1	0	1	2	0	1	1	2	0	1	0	0	2	1	1	1	1	0	2	2	1	2	1	1	5	7	3	0	1	0	-.628001525653729	1.70743209148211	-.560007598398373	2	0	24	2	1	1
1272T28	1	0	1	1	1	1	1	1	1	1	1	1	1	1	1	1	1	1	1	1	1	2	0	1	1	1	1	1	1	1	1	1	1	0	3	6	3	0	1	0	-.628001525653729	1.70743209148211	-.560007598398373	8	1	23	2	1	1
8242D25	1	1	0	0	0	1	0	0	1	0	0	0	0	1	1	0	0	0	0	0	0	0	2	1	0	0	1	2	1	0	0	1	2	1	5	4	2	1	0	0	1.59180411070087	-.585473012396228	-.560007598398373	3	0	13	2	1	0
1151K26	1	1	1	1	1	0	1	0	1	0	0	0	1	1	2	1	1	1	1	2	1	1	2	1	2	2	2	1	2	1	0	2	2	1	6	9	4	0	0	1	-.628001525653729	-.585473012396228	1.7850747256306	6	1	30	1	1	1
8242D21	1	1	1	1	1	1	0	0	0	0	2	2	2	2	2	2	2	2	1	1	0	2	2	2	2	2	2	0	1	0	2	1	2	2	15	12	4	0	0	1	-.628001525653729	-.585473012396228	1.7850747256306	5	1	38	2	1	1
8242D26	1	0	0	1	0	1	0	0	0	1	1	0	1	2	1	2	1	0	1	2	1	0	2	1	1	1	1	0	2	1	0	1	2	2	15	5.77397023191416	3	0	1	0	-.628001525653729	1.70743209148211	-.560007598398373	3	0	26	3	1	0
3444D11	1	1	1	1	1	1	1	1	1	1	1	2	2	2	2	2	2	2	2	2	1	1	2	2	2	1	0	0	0	1	1	0	2	1	10	7	3	0	1	0	-.628001525653729	1.70743209148211	-.560007598398373	9	1	33	4	1	1
2444D12	1	1	0	1	0	0	0	0	0	0	1	1	1	1	1	1	1	1	1	1	1	1	1	1	1	1	1	1	1	1	1	1	1	1	15	14	4	0	0	1	-.628001525653729	-.585473012396228	1.7850747256306	2	0	24	4	1	1
5232C30	1	1	0	1	0	0	0	0	1	0	0	0	1	1	0	1	0	1	1	0	0	0	0	0	1	0	1	1	1	0	0	0	1	0	8	11	4	0	0	1	-.628001525653729	-.585473012396228	1.7850747256306	3	0	10	3	1	1
1044E1	1	1	0	1	0	0	1	0	0	0	2	2	2	2	0	2	2	2	0	0	1	2	2	2	0	2	2	0	2	0	2	0	2	2	10	9	4	0	0	1	-.628001525653729	-.585473012396228	1.7850747256306	3	0	33	4	1	1
4212A28	1	1	0	0	0	1	0	0	1	1	1	0	2	2	0	0	0	1	0	0	0	0	2	1	0	2	0	0	2	0	0	0	2	1	7	10	4	0	0	1	-.628001525653729	-.585473012396228	1.7850747256306	4	0	16	2	1	0
911A19	1	1	1	1	1	0	0	0	0	0	1	1	1	1	2	2	2	2	1	2	2	1	2	1	1	1	1	0	1	0	2	0	1	2	9	7	3	0	1	0	-.628001525653729	1.70743209148211	-.560007598398373	4	0	30	1	1	1
7232C12	1	1	0	0	0	0	1	1	1	0	1	1	0	1	2	1	2	2	1	2	0	1	2	0	1	1	2	0	0	1	2	0	2	2	10	9	4	0	0	1	-.628001525653729	-.585473012396228	1.7850747256306	4	0	27	3	1	0
2131C25	1	1	0	0	0	0	0	0	1	0	1	1	1	1	2	0	0	0	0	1	0	0	1	1	0	1	0	0	2	1	0	1	1	1	5	8	4	0	0	1	-.628001525653729	-.585473012396228	1.7850747256306	2	0	16	2	1	0
2111A30	1	0	0	1	0	0	0	0	1	0	0	0	1	1	2	1	1	1	1	1	1	1	2	1	1	1	1	1	1	1	2	0	2	2	5	11	4	0	0	1	-.628001525653729	-.585473012396228	1.7850747256306	2	0	26	2	1	1
6242D10	1	0	0	0	0	1	1	0	0	0	0	1	1	1	1	1	0	0	0	0	0	2	1	1	0	0	0	0	1	1	0	0	1	0	4	8	4	0	0	1	-.628001525653729	-.585473012396228	1.7850747256306	2	0	12	3	1	1
1033D10	1	0	0	1	0	1	0	1	1	0	1	1	2	0	1	1	1	1	1	1	2	1	2	1	0	1	1	0	0	1	1	0	1	1	5	5	2	1	0	0	1.59180411070087	-.585473012396228	-.560007598398373	4	0	22	1	1	1
1383W29	1	1	0	0	1	0	0	0	0	0	2	1	2	2	1	2	0	2	0	0	1	0	2	1	1	0	1	0	0	1	1	0	1	1	9	11	4	0	0	1	-.628001525653729	-.585473012396228	1.7850747256306	2	0	22	4	1	1
4212A7	1	0	1	1	0	0	0	0	1	0	0	0	2	2	1	2	2	2	1	0	2	0	2	2	1	1	2	0	2	1	0	0	2	2	8	11	4	0	0	1	-.628001525653729	-.585473012396228	1.7850747256306	3	0	29	2	1	1
4232C2	1	1	1	1	1	0	1	0	1	1	2	2	2	2	2	.855167646042171	2	2	2	1	1	1	1	0	2	2	1	1	2	0	2	1	2	2	13	14	4	0	0	1	-.628001525653729	-.585473012396228	1.7850747256306	7	1	35.8551676460422	3	1	0
4222B1	1	1	0	1	1	1	1	0	1	1	2	1	2	2	1	2	2	2	1	2	2	1	1	1	0	1	2	1	2	0	2	0	2	2	12	5	2	1	0	0	1.59180411070087	-.585473012396228	-.560007598398373	7	1	34	4	1	0
1151K19	1	1	1	1	0	0	1	0	1	0	2	2	2	2	2	2	1	2	1	2	1	0	2	2	2	2	2	2	2	2	2	2	2	1	4	11	4	0	0	1	-.628001525653729	-.585473012396228	1.7850747256306	5	1	42	4	1	0
922B18	1	1	0	1	0	1	1	1	0	0	1	1	1	1	1	1	0	1	1	0	0	0	1	1	1	1	1	0	1	0	1	1	1	1	3	7	3	0	1	0	-.628001525653729	1.70743209148211	-.560007598398373	5	1	18	2	1	0
1282W32	1	0	0	1	0	0	1	0	1	0	1	0	1	2	0	1	1	0	0	0	0	0	1	2	1	2	1	0	2	0	1	2	1	1	15	7	3	0	1	0	-.628001525653729	1.70743209148211	-.560007598398373	3	0	20	2	1	0
2434C24	1	1	0	0	0	1	0	0	1	0	0	1	1	1	1	1	1	1	0	1	0	0	1	0	0	1	1	0	0	0	0	0	1	1	5	9	4	0	0	1	-.628001525653729	-.585473012396228	1.7850747256306	3	0	13	4	1	1
6333C17	1	0	0	0	0	0	0	0	0	0	0	0	0	0	0	0	0	0	0	0	0	0	0	0	0	0	0	0	0	0	0	0	0	0	1	1	1	0	0	0	-.628001525653729	-.585473012396228	-.560007598398373	0	0	0	4	1	1
1282W36	1	1	0	1	0	0	0	1	1	1	2	2	2	2	1	2	2	0	0	0	0	0	1	1	0	2	2	0	1	0	0	1	2	1	4	4	2	1	0	0	1.59180411070087	-.585473012396228	-.560007598398373	5	1	24	3	1	0
2424B25	1	1	0	0	0	1	0	1	1	1	1	1	1	1	0	0	0	0	0	0	0	1	1	1	0	1	1	0	0	0	1	1	1	1	8	14	4	0	0	1	-.628001525653729	-.585473012396228	1.7850747256306	5	1	13	4	1	1
1033A30	1	1	0	1	0	0	1	1	1	0	1	2	1	1	0	0	0	1	0	0	0	0	2	2	0	1	2	0	2	2	1	2	0	0	5	9	4	0	0	1	-.628001525653729	-.585473012396228	1.7850747256306	5	1	20	3	1	1
3434C27	1	0	0	1	0	0	0	0	0	0	1	0	1	1	0	1	1	1	0	0	1	0	1	1	0	1	1	0	1	0	1	0	1	1	8	11	4	0	0	1	-.628001525653729	-.585473012396228	1.7850747256306	1	0	15	4	1	1
1282W33	1	1	0	0	0	0	0	0	0	0	0	0	1	1	0	1	1	1	1	0	0	0	0	0	0	1	0	1	0	0	2	0	1	1	10	9	4	0	0	1	-.628001525653729	-.585473012396228	1.7850747256306	1	0	12	3	1	1
3141D33	1	0	1	1	0	0	0	0	1	0	0	0	1	1	1	1	1	1	0	0	1	1	1	1	1	1	1	1	1	0	1	0	0	1	4	6	3	0	1	0	-.628001525653729	1.70743209148211	-.560007598398373	3	0	17	1	1	0
3424B5	1	1	0	0	0	0	0	0	0	0	0	0	2	2	1	2	0	1	0	0	0	0	1	1	1	1	0	1	0	0	0	0	1	1	7	14	4	0	0	1	-.628001525653729	-.585473012396228	1.7850747256306	1	0	15	4	1	1
3111A27	1	1	1	1	1	1	1	0	1	1	1	1	1	1	1	2	0	1	2	0	1	1	2	2	1	1	1	1	2	1	1	2	1	2	7	6	3	0	1	0	-.628001525653729	1.70743209148211	-.560007598398373	8	1	29	1	1	1
8222B31	1	1	0	0	0	1	0	0	0	0	1	0	1	1	1	0	1	0	1	0	0	0	1	1	1	1	1	0	0	0	1	0	1	1	5	9	4	0	0	1	-.628001525653729	-.585473012396228	1.7850747256306	2	0	14	2	1	0
1383W24	1	0	0	0	0	0	0	0	0	0	1	1	1	1	1	1	1	1	1	1	2	1	1	1	1	1	0	0	0	0	0	0	0	0	6	7	3	0	1	0	-.628001525653729	1.70743209148211	-.560007598398373	0	0	17	4	1	1
5232C34	1	0	1	1	0	0	0	0	1	1	1	0	1	1	0	1	1	1	0	1	2	1	0	1	0	0	1	1	0	0	1	0	1	2	4	4	2	1	0	0	1.59180411070087	-.585473012396228	-.560007598398373	4	0	17	2	1	1
1022C16	1	1	0	1	1	0	1	0	0	0	1	0	0	1	1	0	0	1	0	1	0	0	0	0	0	1	1	0	1	0	0	0	0	0	5	8	4	0	0	1	-.628001525653729	-.585473012396228	1.7850747256306	4	0	8	3	1	1
8333C17	1	0	0	1	0	0	1	1	0	0	1	0	1	1	0	1	1	1	2	2	1	1	1	1	0	1	1	0	1	0	1	0	1	1	6	7	3	0	1	0	-.628001525653729	1.70743209148211	-.560007598398373	3	0	20	3	1	1
2212A21	1	0	0	0	0	0	0	0	0	0	0	0	0	1	0	1	1	0	0	1	0	0	1	1	0	1	0	0	0	0	0	0	0	1	6	8	4	0	0	1	-.628001525653729	-.585473012396228	1.7850747256306	0	0	8	2	1	1
2242D32	1	1	0	1	1	1	1	1	1	1	1	1	1	1	1	1	1	1	1	1	1	1	1	1	1	1	1	1	1	1	1	1	1	1	12	11	4	0	0	1	-.628001525653729	-.585473012396228	1.7850747256306	8	1	24	2	1	0
2121B12	1	1	0	1	0	0	0	0	0	0	0	0	1	1	0	1	0	0	0	0	0	2	1	0	1	0	0	0	0	0	0	0	0	0	9	8	4	0	0	1	-.628001525653729	-.585473012396228	1.7850747256306	2	0	7	1	1	1
1011B23	1	1	0	1	1	1	1	0	1	0	1	1	1	2	2	1	2	1	0	2	2	1	2	2	1	1	2	2	2	1	2	0	2	1	5	6	3	0	1	0	-.628001525653729	1.70743209148211	-.560007598398373	6	1	34	1	1	1
1044D5	1	1	1	1	1	0	0	0	1	0	1	0	1	0	0	1	1	0	0	1	0	1	0	1	1	1	1	0	0	1	0	0	0	0	6	8	4	0	0	1	-.628001525653729	-.585473012396228	1.7850747256306	5	1	11	4	1	1
1033A24	1	1	0	0	0	0	0	0	1	1	0	2	1	1	1	1	2	0	0	1	2	0	2	1	2	1	1	2	2	2	1	2	2	0	8	13	4	0	0	1	-.628001525653729	-.585473012396228	1.7850747256306	3	0	29	3	1	1
3434C22	1	1	0	0	0	0	0	0	1	0	1	0	1	1	1	1	1	1	0	0	0	0	1	1	0	1	1	0	0	1	1	0	1	1	4	5	2	1	0	0	1.59180411070087	-.585473012396228	-.560007598398373	2	0	15	4	1	1
8343D14	1	0	0	0	0	1	1	0	0	0	0	0	1	1	0	0	1	1	0	0	0	0	2	1	0	1	1	0	2	1	2	1	2	2	3	5	2	1	0	0	1.59180411070087	-.585473012396228	-.560007598398373	2	0	19	4	1	0
1383W27	1	0	0	0	0	0	0	0	1	0	0	0	1	1	0	0	1	0	0	1	0	0	0	0	0	1	0	0	0	0	0	1	1	0	7	14	4	0	0	1	-.628001525653729	-.585473012396228	1.7850747256306	1	0	7	4	1	1
1181W14	1	1	0	1	0	0	0	1	1	0	0	1	1	2	1	1	2	1	0	2	2	0	1	1	0	1	2	0	1	0	2	0	1	1	8	6	3	0	1	0	-.628001525653729	1.70743209148211	-.560007598398373	4	0	23	2	1	1
1133C10	1	0	0	0	0	0	0	1	1	0	1	1	1	1	1	1	1	0	0	1	0	1	1	1	0	1	1	1	1	0	1	1	1	1	5	8	4	0	0	1	-.628001525653729	-.585473012396228	1.7850747256306	2	0	19	3	1	1
3242D31	1	1	1	0	0	0	1	0	0	0	1	1	2	2	2	2	2	2	2	2	2	2	2	2	2	0	2	0	1	2	1	0	1	1	5	9	4	0	0	1	-.628001525653729	-.585473012396228	1.7850747256306	3	0	36	3	1	0
1353K22	1	0	0	0	0	0	0	0	1	0	0	0	1	2	0	1	1	0	0	0	0	0	1	0	0	1	0	0	0	0	1	0	2	1	5	8	4	0	0	1	-.628001525653729	-.585473012396228	1.7850747256306	1	0	11	4	1	1
2313A31	1	0	0	0	0	0	1	0	1	0	1	0	0	1	0	1	0	0	0	1	0	2	0	0	0	0	0	0	0	0	0	0	0	0	5	9	4	0	0	1	-.628001525653729	-.585473012396228	1.7850747256306	2	0	6	4	1	0
2333C20	1	1	0	1	0	0	0	1	1	0	1	1	1	1	1	1	1	1	1	1	1	1	2	2	0	2	2	1	2	2	2	2	2	2	15	7	3	0	1	0	-.628001525653729	1.70743209148211	-.560007598398373	4	0	33	3	1	1
922A18	1	0	0	0	0	1	0	0	1	1	0	0	1	1	1	2	2	0	1	2	0	2	1	0	0	1	0	0	1	0	2	0	2	2	5	8	4	0	0	1	-.628001525653729	-.585473012396228	1.7850747256306	3	0	21	2	1	1
1122A20	1	0	0	1	0	0	0	0	1	0	1	0	1	1	1	1	1	.605199306759099	0	0	0	0	2	1	0	1	1	0	0	0	1	0	1	0	4	6	3	0	1	0	-.628001525653729	1.70743209148211	-.560007598398373	2	0	13.6051993067591	2	1	1
1122C19	1	0	0	1	0	0	1	0	0	0	1	0	1	1	1	0	1	1	0	0	1	0	1	1	0	1	1	0	1	0	1	0	1	1	1	9	4	0	0	1	-.628001525653729	-.585473012396228	1.7850747256306	2	0	15	2	1	1
1022D1	1	1	0	0	0	0	1	0	1	0	1	1	1	2	1	2	0	1	0	0	1	0	2	1	1	1	1	1	1	1	1	0	2	1	7	7	3	0	1	0	-.628001525653729	1.70743209148211	-.560007598398373	3	0	23	1	1	1
1033C23	1	0	0	0	0	0	0	0	0	0	0	0	0	0	0	2	2	2	0	0	0	0	1	0	0	0	0	0	0	0	0	0	0	0	7	8	4	0	0	1	-.628001525653729	-.585473012396228	1.7850747256306	0	0	7	3	1	1
1133A24	1	1	1	1	1	0	1	1	1	0	1	2	2	2	2	1	1	1	0	1	1	1	1	1	0	1	1	1	0	0	0	0	1	1	10	14	4	0	0	1	-.628001525653729	-.585473012396228	1.7850747256306	7	1	22	4	1	1
1133C27	1	0	0	1	0	0	0	0	0	0	0	1	1	2	0	1	1	1	0	0	1	0	2	1	1	1	0	0	0	1	1	0	2	2	2	8	4	0	0	1	-.628001525653729	-.585473012396228	1.7850747256306	1	0	19	2	1	1
8212A26	1	1	1	1	0	1	1	0	1	0	1	0	2	1	0	1	1	1	0	1	0	0	1	0	1	0	1	1	0	0	0	0	1	0	9	7	3	0	1	0	-.628001525653729	1.70743209148211	-.560007598398373	6	1	13	1	1	1
1022D5	1	1	1	1	1	1	1	1	1	0	1	1	2	2	1	2	1	1	1	2	1	2	2	2	1	2	1	0	1	0	1	0	2	2	7	12	4	0	0	1	-.628001525653729	-.585473012396228	1.7850747256306	8	1	31	3	1	0
3242D4	1	0	0	0	0	0	0	0	0	0	0	0	0	2	0	1	1	1	2	0	1	1	1	1	1	0	1	1	1	1	1	1	1	1	4	2	1	0	0	0	-.628001525653729	-.585473012396228	-.560007598398373	0	0	20	2	1	1
1044C11	1	1	0	0	0	0	0	0	1	0	1	0	1	2	1	1	1	1	0	0	0	1	1	1	1	1	1	0	0	1	1	0	1	1	15	14	4	0	0	1	-.628001525653729	-.585473012396228	1.7850747256306	2	0	18	4	1	0
4242D18	1	0	0	0	0	0	0	0	1	0	1	0	1	1	0	0	0	0	0	0	0	0	0	1	0	0	0	0	1	0	1	0	1	1	6	5	2	1	0	0	1.59180411070087	-.585473012396228	-.560007598398373	1	0	8	2	1	1
1474T22	1	1	1	0	0	0	0	0	1	0	1	1	1	1	1	1	0	1	1	0	0	0	0	0	1	1	2	2	1	1	1	1	0	0	8	10	4	0	0	1	-.628001525653729	-.585473012396228	1.7850747256306	3	0	18	4	1	0
3212A30	1	0	0	0	0	0	1	0	1	0	1	0	1	1	0	2	1	0	0	0	0	0	2	1	0	1	1	0	1	1	2	1	1	1	1	5	2	1	0	0	1.59180411070087	-.585473012396228	-.560007598398373	2	0	18	2	1	1
2434C17	1	1	0	1	0	0	0	1	1	0	1	1	2	2	2	1	0	1	0	2	0	1	1	1	1	1	0	0	1	2	1	1	2	2	12	7	3	0	1	0	-.628001525653729	1.70743209148211	-.560007598398373	4	0	26	4	1	1
1044A4	1	0	0	1	0	0	0	0	1	0	2	1	1	2	0	2	1	1	0	0	1	0	1	1	0	2	1	0	1	0	2	1	2	1	7	10	4	0	0	1	-.628001525653729	-.585473012396228	1.7850747256306	2	0	23	4	1	1
1122A32	1	1	1	1	0	0	0	1	1	1	1	2	2	2	2	2	2	1	0	2	1	2	2	2	2	2	2	1	2	0	1	0	2	2	8	10	4	0	0	1	-.628001525653729	-.585473012396228	1.7850747256306	6	1	37	3	1	0
8323B33	1	1	1	1	1	0	0	0	0	0	1	0	2	2	1	2	0	1	1	1	0	0	2	1	0	1	2	1	1	0	2	1	2	1	8	5	2	1	0	0	1.59180411070087	-.585473012396228	-.560007598398373	4	0	25	3	1	1
1033D12	1	0	0	0	0	0	0	0	1	0	0	0	0	0	0	1	1	1	1	1	0	1	0	0	0	0	0	0	0	0	0	0	0	0	6	11	4	0	0	1	-.628001525653729	-.585473012396228	1.7850747256306	1	0	6	3	1	1
1161P25	1	0	0	0	0	0	0	0	1	1	0	1	1	1	0	1	0	0	1	1	0	0	0	1	0	1	0	0	0	0	.457439446366782	1	.798615916955017	.629847645429363	6	4	2	1	0	0	1.59180411070087	-.585473012396228	-.560007598398373	2	0	10.8859030087512	1	1	1
3313A17	1	1	0	0	0	0	0	0	0	0	0	0	1	1	0	1	1	1	0	0	0	0	1	1	0	1	1	0	0	0	1	0	0	0	3	6	3	0	1	0	-.628001525653729	1.70743209148211	-.560007598398373	1	0	10	4	1	1
4232C12	1	0	0	0	0	0	0	0	0	0	0	0	1	1	0	1	1	2	0	1	0	0	1	0	0	1	0	0	1	0	0	0	2	2	3	6	3	0	1	0	-.628001525653729	1.70743209148211	-.560007598398373	0	0	14	2	1	1
3424B6	1	0	0	0	0	0	1	1	1	0	0	1	0	0	0	1	1	1	0	1	0	0	1	1	0	1	1	0	0	0	1	0	1	1	3	11	4	0	0	1	-.628001525653729	-.585473012396228	1.7850747256306	3	0	12	4	1	1
6232C2	1	1	0	0	0	0	1	0	0	0	1	1	1	2	1	1	0	1	1	1	0	1	2	1	1	2	2	1	2	2	1	2	2	2	8	6	3	0	1	0	-.628001525653729	1.70743209148211	-.560007598398373	2	0	31	2	1	0
1011B18	1	1	0	1	0	0	1	1	1	0	0	0	0	1	1	1	2	2	0	1	2	0	1	1	1	1	1	1	2	0	0	0	1	2	3	5	2	1	0	0	1.59180411070087	-.585473012396228	-.560007598398373	5	1	21	2	1	0
1033A27	1	1	0	1	0	1	1	1	0	1	1	1	1	1	1	1	1	1	0	1	0	1	1	1	0	2	1	0	1	2	2	2	1	1	5	7	3	0	1	0	-.628001525653729	1.70743209148211	-.560007598398373	6	1	24	2	1	1
8222B26	1	0	0	0	0	0	0	0	0	0	0	0	1	1	0	1	1	0	0	0	0	0	1	0	0	1	0	0	0	0	0	0	1	1	1	5	2	1	0	0	1.59180411070087	-.585473012396228	-.560007598398373	0	0	8	3	1	0
1133D24	1	0	0	0	0	0	0	0	1	0	0	0	0	1	0	1	1	0	0	0	0	0	1	0	0	1	0	0	0	0	0	0	1	0	5	10	4	0	0	1	-.628001525653729	-.585473012396228	1.7850747256306	1	0	6	3	1	1
1011A26	1	1	0	0	0	0	0	0	1	0	1	1	1	1	0	2	2	1	0	0	1	0	2	1	0	1	1	0	2	0	1	0	1	1	4	4	2	1	0	0	1.59180411070087	-.585473012396228	-.560007598398373	2	0	20	1	1	1
1252K35	1	1	0	1	0	0	0	0	0	0	0	0	0	2	1	2	2	2	0	0	1	1	2	1	0	2	0	0	2	2	0	0	2	2	6	4	2	1	0	0	1.59180411070087	-.585473012396228	-.560007598398373	2	0	24	2	1	1
8212A24	1	0	0	0	0	0	1	0	0	0	1	1	1	2	0	1	1	1	0	0	0	0	1	1	1	1	1	1	0	0	1	1	1	1	7	7	3	0	1	0	-.628001525653729	1.70743209148211	-.560007598398373	1	0	18	4	1	1
1133C13	1	1	0	0	0	0	0	0	1	0	1	1	1	2	1	2	2	1	0	2	2	1	1	1	0	1	1	0	2	0	1	0	0	0	4	7	3	0	1	0	-.628001525653729	1.70743209148211	-.560007598398373	2	0	23	3	1	0
3313A21	1	1	1	0	1	0	1	0	1	0	0	0	2	2	1	1	2	2	0	0	0	1	2	1	2	1	1	2	2	2	0	0	1	1	6	9	4	0	0	1	-.628001525653729	-.585473012396228	1.7850747256306	5	1	26	3	1	1
911C27	1	0	0	0	0	0	0	0	1	0	0	0	1	0	0	0	1	1	0	0	0	0	1	0	1	1	0	1	0	0	0	0	0	1	4	3	1	0	0	0	-.628001525653729	-.585473012396228	-.560007598398373	1	0	8	1	1	0
922C26	1	1	0	1	1	0	0	0	1	0	1	0	1	1	0	1	1	1	0	0	0	0	1	0	1	1	0	1	1	1	0	1	0	0	5	7	3	0	1	0	-.628001525653729	1.70743209148211	-.560007598398373	4	0	13	2	1	1
8232C26	1	1	0	0	1	0	1	0	1	0	0	0	2	1	0	2	1	1	0	0	1	1	1	1	1	1	1	0	0	0	0	0	1	1	7	11	4	0	0	1	-.628001525653729	-.585473012396228	1.7850747256306	4	0	16	1	1	0
1044D27	1	0	0	1	0	0	0	0	1	0	0	0	1	1	0	1	1	1	0	0	0	0	1	1	0	0	1	0	0	0	0	0	1	1	3	3	1	0	0	0	-.628001525653729	-.585473012396228	-.560007598398373	2	0	10	4	1	0
1022A25	1	1	0	1	0	0	1	0	0	0	2	1	2	2	2	1	2	2	1	0	1	2	2	2	2	2	2	0	2	2	2	0	2	2	8	6	3	0	1	0	-.628001525653729	1.70743209148211	-.560007598398373	3	0	38	2	1	1
5242D15	1	1	1	1	0	0	1	1	1	1	2	0	1	1	1	1	0	1	1	0	0	2	0	2	2	1	2	1	2	0	0	1	2	1	8	11	4	0	0	1	-.628001525653729	-.585473012396228	1.7850747256306	7	1	24	3	1	0
922A24	1	1	1	1	1	0	0	1	1	0	1	1	1	2	0	1	1	0	0	1	0	0	1	1	0	0	0	0	0	0	1	1	1	1	7	8	4	0	0	1	-.628001525653729	-.585473012396228	1.7850747256306	6	1	14	3	1	1
1022A11	1	1	0	1	1	0	0	1	0	0	0	1	2	1	0	1	2	2	0	1	0	2	2	1	1	0	1	0	1	0	2	0	1	1	4	8	4	0	0	1	-.628001525653729	-.585473012396228	1.7850747256306	4	0	22	2	1	1
7232C7	1	0	1	1	0	0	0	0	1	0	0	0	1	2	0	0	1	0	1	1	0	1	1	1	0	1	1	0	1	0	0	0	1	1	5	6	3	0	1	0	-.628001525653729	1.70743209148211	-.560007598398373	3	0	14	2	1	0
1383W22	1	1	0	1	0	0	0	1	0	0	1	1	1	1	1	1	1	1	0	1	0	1	1	1	0	1	1	1	1	0	0	0	1	1	9	5	2	1	0	0	1.59180411070087	-.585473012396228	-.560007598398373	3	0	18	4	1	0
3444D27	1	1	0	1	0	0	0	0	1	0	0	1	1	1	0	1	1	2	0	0	0	1	2	1	0	1	1	0	0	0	1	0	1	1	3	7	3	0	1	0	-.628001525653729	1.70743209148211	-.560007598398373	3	0	16	4	1	1
2141D26	1	1	1	1	0	0	1	0	1	0	0	0	1	1	1	1	1	1	0	1	0	1	1	1	1	0	0	1	0	0	1	0	1	1	8	9	4	0	0	1	-.628001525653729	-.585473012396228	1.7850747256306	5	1	15	1	1	1
3232C28	1	1	0	0	0	0	0	0	0	0	1	0	1	1	0	1	1	1	0	0	1	0	0	0	0	1	0	0	0	0	1	0	1	1	4	5	2	1	0	0	1.59180411070087	-.585473012396228	-.560007598398373	1	0	11	2	1	1
1044A12	1	1	0	1	0	0	0	0	1	0	0	1	1	1	0	1	1	1	0	1	0	0	1	1	0	1	1	0	1	0	0	0	1	1	7	7	3	0	1	0	-.628001525653729	1.70743209148211	-.560007598398373	3	0	14	3	1	1
8313A29	1	1	0	0	1	0	1	1	1	0	1	0	1	1	0	0	1	0	1	1	0	0	0	0	1	1	0	0	0	0	1	0	0	0	7	9	4	0	0	1	-.628001525653729	-.585473012396228	1.7850747256306	5	1	9	3	1	0
2333C26	1	0	0	0	0	0	0	0	0	0	1	1	1	1	0	1	1	1	1	1	1	1	1	1	1	1	1	1	1	1	1	0	1	1	11	10	4	0	0	1	-.628001525653729	-.585473012396228	1.7850747256306	0	0	22	3	1	0
1363P25	1	1	0	1	1	0	0	0	0	0	0	0	0	1	0	0	0	0	0	0	0	0	0	0	0	2	0	0	0	0	0	0	1	1	6	8	4	0	0	1	-.628001525653729	-.585473012396228	1.7850747256306	3	0	5	3	1	1
2434C22	1	0	0	0	0	0	0	0	0	0	1	1	1	1	0	2	1	0	0	1	1	1	1	1	0	1	0	0	0	0	0	0	1	0	4	14	4	0	0	1	-.628001525653729	-.585473012396228	1.7850747256306	0	0	14	4	1	1
3212A28	1	0	0	0	0	0	0	0	0	0	1	1	0	1	1	1	1	1	0	0	0	0	1	1	0	1	0	0	0	0	0	0	1	2	3	2	1	0	0	0	-.628001525653729	-.585473012396228	-.560007598398373	0	0	13	2	1	1
3343D21	1	0	0	0	0	0	1	0	0	0	0	0	1	1	0	1	0	1	0	1	1	0	1	0	0	1	0	0	0	0	1	0	1	0	7	4	2	1	0	0	1.59180411070087	-.585473012396228	-.560007598398373	1	0	10	3	1	0
1454K24	1	1	1	0	1	1	0	0	0	1	0	0	1	0	0	1	1	1	0	0	0	0	1	1	1	0	0	0	0	0	1	0	1	1	8	11	4	0	0	1	-.628001525653729	-.585473012396228	1.7850747256306	5	1	10	4	1	1
1022C14	1	0	0	0	0	0	0	0	1	0	0	0	0	1	1	1	0	0	0	1	0	0	0	0	0	0	0	0	0	0	0	0	0	0	3	8	4	0	0	1	-.628001525653729	-.585473012396228	1.7850747256306	1	0	4	2	1	1
1033B7	1	1	0	0	0	0	0	0	1	0	0	0	1	1	0	2	1	1	0	1	0	0	2	2	1	1	0	0	0	0	0	0	2	2	5	11	4	0	0	1	-.628001525653729	-.585473012396228	1.7850747256306	2	0	17	2	1	1
1044B17	1	1	0	1	1	0	1	0	0	0	0	0	2	2	2	2	1	1	1	2	1	1	2	0	1	1	1	0	1	0	0	0	1	1	11	8	4	0	0	1	-.628001525653729	-.585473012396228	1.7850747256306	4	0	23	4	1	1
911B22	1	1	0	0	0	0	0	0	0	0	1	1	2	2	0	2	2	0	0	0	0	0	1	1	0	1	0	0	0	1	1	0	1	1	3	10	4	0	0	1	-.628001525653729	-.585473012396228	1.7850747256306	1	0	17	1	1	1
8222B13	1	1	0	1	0	0	0	0	1	0	1	0	0	0	0	2	2	0	2	2	2	0	2	2	0	2	2	1	2	2	1	2	2	2	8	4	2	1	0	0	1.59180411070087	-.585473012396228	-.560007598398373	3	0	31	2	1	0
7222B1	1	0	0	0	0	0	0	0	0	0	0	0	0	0	0	0	0	0	0	0	0	0	0	0	0	0	0	0	2	0	0	0	0	0	2	8	4	0	0	1	-.628001525653729	-.585473012396228	1.7850747256306	0	0	2	2	1	1
1373T32	1	1	0	1	0	0	0	0	1	0	1	0	1	1	0	1	2	1	1	1	1	0	1	1	0	0	0	1	0	0	0	0	1	1	5	5	2	1	0	0	1.59180411070087	-.585473012396228	-.560007598398373	3	0	15	4	1	1
2323B24	1	0	0	0	0	0	0	0	0	0	1	0	1	1	1	1	0	1	0	0	1	0	1	1	0	1	1	0	0	0	1	0	1	0	6	6	3	0	1	0	-.628001525653729	1.70743209148211	-.560007598398373	0	0	13	3	1	1
911B25	1	0	0	1	0	0	1	0	0	0	1	0	1	1	2	1	2	0	0	0	1	0	2	2	1	1	0	0	2	0	1	0	2	2	4	3	1	0	0	0	-.628001525653729	-.585473012396228	-.560007598398373	2	0	22	1	1	1
1022D27	1	1	1	1	0	1	0	1	1	0	1	1	2	2	2	2	1	0	0	1	0	0	2	1	1	1	1	0	2	0	1	1	2	2	4	6	3	0	1	0	-.628001525653729	1.70743209148211	-.560007598398373	6	1	26	2	1	0
911C23	1	1	1	1	1	0	0	0	.589982728842832	.093015214384509	1	1	1	1	1	2	2	2	0	2	2	0	1	1	2	1	1	2	2	2	1	1	1	0	4	4	2	1	0	0	1.59180411070087	-.585473012396228	-.560007598398373	4.68299794322734	0	30	1	1	1
3111A31	1	1	1	0	0	0	0	1	1	0	1	1	0	1	1	1	0	1	0	0	0	0	2	2	0	1	1	1	1	1	1	1	2	2	3	5	2	1	0	0	1.59180411070087	-.585473012396228	-.560007598398373	4	0	21	2	1	0
2131C33	1	1	0	1	0	0	1	0	1	0	1	0	0	1	0	1	2	1	0	0	0	1	0	1	1	1	1	0	1	0	0	1	1	0	6	11	4	0	0	1	-.628001525653729	-.585473012396228	1.7850747256306	4	0	14	2	1	0
3222B25	1	1	0	0	1	0	0	0	1	0	0	1	1	1	1	1	1	1	1	0	1	0	1	0	2	1	1	0	0	2	1	1	2	0	4	11	4	0	0	1	-.628001525653729	-.585473012396228	1.7850747256306	3	0	20	2	1	1
2242D22	1	0	0	0	0	0	0	0	1	0	0	0	0	1	0	0	0	0	0	0	0	0	1	0	0	0	0	0	0	0	0	0	0	0	3	4	2	1	0	0	1.59180411070087	-.585473012396228	-.560007598398373	1	0	2	4	1	1
2141D17	1	0	0	0	0	0	0	0	0	0	1	0	0	2	0	0	0	1	1	0	0	0	0	1	1	1	0	1	0	0	1	1	0	0	4	13	4	0	0	1	-.628001525653729	-.585473012396228	1.7850747256306	0	0	11	2	1	0
8222B29	1	0	1	0	0	0	0	0	0	0	0	1	1	2	2	2	2	2	0	0	1	0	2	0	0	2	0	1	2	1	2	0	2	2	3	8	4	0	0	1	-.628001525653729	-.585473012396228	1.7850747256306	1	0	27	2	1	1
2333C17	1	0	0	0	0	0	0	0	0	0	1	1	1	1	1	1	1	1	1	1	1	1	1	1	1	1	1	1	1	1	1	1	1	1	5	6	3	0	1	0	-.628001525653729	1.70743209148211	-.560007598398373	0	0	24	3	1	0
1272T21	1	1	0	0	0	0	1	1	1	0	2	2	2	2	2	2	1	1	0	0	0	0	2	2	2	2	2	2	2	2	2	2	2	1	10	6	3	0	1	0	-.628001525653729	1.70743209148211	-.560007598398373	4	0	37	2	1	1
1011B2	1	0	1	0	0	1	0	0	0	0	0	0	0	1	0	1	1	1	0	0	1	0	0	0	2	0	0	0	1	0	0	0	0	0	5	5	2	1	0	0	1.59180411070087	-.585473012396228	-.560007598398373	2	0	8	1	1	1
1373T15	1	1	0	1	1	1	1	1	1	0	1	0	2	1	2	1	0	0	1	2	1	2	2	2	0	0	1	0	2	0	0	2	1	1	7	4	2	1	0	0	1.59180411070087	-.585473012396228	-.560007598398373	7	1	24	4	1	0
1011A28	1	1	0	0	0	0	0	0	1	0	2	1	0	2	1	2	1	0	0	0	0	0	2	1	0	1	2	0	2	1	1	1	2	1	4	8	4	0	0	1	-.628001525653729	-.585473012396228	1.7850747256306	2	0	23	1	1	1
5242D12	1	0	0	1	0	0	0	0	1	0	0	0	1	1	1	1	1	1	0	1	0	0	1	1	0	1	2	0	0	0	1	0	1	1	1	7	3	0	1	0	-.628001525653729	1.70743209148211	-.560007598398373	2	0	15	2	1	1
5222B32	1	0	0	1	0	0	0	0	1	0	0	0	1	0	0	1	1	1	0	1	0	0	1	0	0	1	1	0	1	1	0	1	1	1	5	9	4	0	0	1	-.628001525653729	-.585473012396228	1.7850747256306	2	0	13	3	1	1
1011A25	1	1	0	0	0	0	0	0	1	1	0	0	1	1	0	1	1	1	0	1	0	0	1	0	1	1	0	0	0	0	1	0	1	1	4	6	3	0	1	0	-.628001525653729	1.70743209148211	-.560007598398373	3	0	12	1	1	0
2232C33	1	1	0	1	0	0	0	0	0	1	1	1	1	1	1	1	0	1	2	0	1	1	2	0	1	2	1	0	1	0	2	0	1	1	13	8	4	0	0	1	-.628001525653729	-.585473012396228	1.7850747256306	3	0	22	2	1	0
1122A25	1	1	0	0	0	0	1	1	0	0	0	0	1	0	0	1	0	.605199306759099	0	2	0	1	0	1	0	0	0	0	0	1	1	0	0	1	3	3	1	0	0	0	-.628001525653729	-.585473012396228	-.560007598398373	3	0	9.6051993067591	2	1	1
2434C19	1	1	1	1	1	0	0	1	1	0	1	1	1	1	0	0	1	1	1	0	1	1	1	1	2	2	1	1	1	2	1	1	1	1	3	4	2	1	0	0	1.59180411070087	-.585473012396228	-.560007598398373	6	1	24	4	1	0
5212A12	1	1	0	1	1	0	1	0	1	0	1	0	1	1	0	2	1	0	0	0	0	0	2	1	0	1	1	0	1	0	0	1	0	0	3	6	3	0	1	0	-.628001525653729	1.70743209148211	-.560007598398373	5	1	13	2	1	1
911D20	1	1	0	1	0	0	1	0	1	0	0	0	0	0	0	0	0	0	1	0	0	0	1	2	1	1	0	0	0	0	0	0	0	0	3	9	4	0	0	1	-.628001525653729	-.585473012396228	1.7850747256306	4	0	6	1	1	1
8323B30	1	1	0	1	0	0	0	0	1	0	1	1	2	1	1	2	2	1	0	1	0	0	1	1	2	1	1	0	1	0	.457439446366782	0	1	2	6	8	4	0	0	1	-.628001525653729	-.585473012396228	1.7850747256306	3	0	22.4574394463668	3	1	1
1022A4	1	0	0	0	0	0	0	0	0	0	0	0	0	0	0	0	0	0	0	0	0	0	0	0	0	0	0	0	0	0	0	0	0	0	5	8	4	0	0	1	-.628001525653729	-.585473012396228	1.7850747256306	0	0	0	2	1	1
1011A32	1	0	1	0	1	1	0	1	1	0	0	1	2	2	0	2	1	1	1	2	0	0	2	1	1	2	2	2	2	2	1	0	2	1	5	6	3	0	1	0	-.628001525653729	1.70743209148211	-.560007598398373	5	1	30	1	1	1
1272T14	1	1	1	1	0	0	1	0	1	0	0	1	0	1	1	1	1	1	0	1	1	0	1	1	1	0	1	1	1	1	1	0	1	1	8	8	4	0	0	1	-.628001525653729	-.585473012396228	1.7850747256306	5	1	18	2	1	1
1022D30	1	0	0	0	0	0	0	0	1	0	0	0	0	0	0	1	0	0	0	0	0	0	1	0	0	0	0	0	1	0	0	0	1	1	3	1	1	0	0	0	-.628001525653729	-.585473012396228	-.560007598398373	1	0	5	2	1	1
2222B26	1	0	0	0	1	0	0	1	1	0	1	0	1	0	0	1	0	0	0	1	0	0	0	0	0	1	1	1	0	0	0	0	1	1	5	6	3	0	1	0	-.628001525653729	1.70743209148211	-.560007598398373	3	0	9	3	1	1
1133D17	1	0	0	0	0	0	0	0	0	0	0	0	0	1	0	1	1	0	0	0	0	0	0	0	0	0	0	0	0	0	0	0	0	0	1	4	2	1	0	0	1.59180411070087	-.585473012396228	-.560007598398373	0	0	3	2	1	1
2313A15	1	1	1	0	1	0	0	0	1	0	1	1	1	1	0	2	2	2	0	0	0	0	1	0	2	2	1	0	0	0	1	0	0	0	6	8	4	0	0	1	-.628001525653729	-.585473012396228	1.7850747256306	4	0	17	3	1	1
1044B19	1	0	0	1	0	0	0	1	1	1	1	2	1	2	1	2	0	1	0	0	0	0	2	2	1	2	1	0	2	1	1	1	2	1	6	10	4	0	0	1	-.628001525653729	-.585473012396228	1.7850747256306	4	0	26	4	1	0
1044E2	1	0	0	0	0	0	0	0	1	0	1	0	1	1	0	1	0	0	0	0	0	0	0	0	0	0	0	0	0	0	0	0	1	0	5	3	1	0	0	0	-.628001525653729	-.585473012396228	-.560007598398373	1	0	5	4	1	1
5222B23	1	1	0	0	0	1	1	1	1	1	0	0	1	2	1	0	1	0	0	1	0	0	1	2	0	1	1	0	1	1	1	0	2	2	8	7	3	0	1	0	-.628001525653729	1.70743209148211	-.560007598398373	6	1	18	4	1	0
8232C25	1	0	0	0	0	0	0	0	0	0	0	0	1	0	0	0	1	0	0	1	0	0	1	0	0	1	1	0	1	1	0	0	1	0	5	6	3	0	1	0	-.628001525653729	1.70743209148211	-.560007598398373	0	0	9	2	1	1
933D22	1	1	1	1	0	1	0	1	0	0	0	0	0	0	2	2	0	0	0	0	0	0	1	0	1	0	0	0	0	2	0	0	0	0	5	7	3	0	1	0	-.628001525653729	1.70743209148211	-.560007598398373	5	1	8	3	1	0
1044D24	1	0	0	0	0	1	0	1	0	0	0	0	.753282653766413	1	0	0	1	1	0	0	0	0	1	0	0	0	0	0	0	1	0	0	0	.629847645429363	3	10	4	0	0	1	-.628001525653729	-.585473012396228	1.7850747256306	2	0	6.38313029919578	4	1	1
1022D32	1	1	1	0	1	1	0	0	1	0	1	1	1	2	2	1	2	1	0	0	0	0	1	1	1	1	2	2	1	0	2	1	2	1	5	7	3	0	1	0	-.628001525653729	1.70743209148211	-.560007598398373	5	1	26	3	1	1
3333C12	1	1	1	0	0	0	0	0	0	0	0	0	1	1	0	1	1	1	0	0	0	0	0	0	0	1	0	0	0	0	0	0	0	0	5	7	3	0	1	0	-.628001525653729	1.70743209148211	-.560007598398373	2	0	6	3	1	1
2414A23	1	0	0	1	0	0	0	0	0	0	0	0	1	1	0	1	1	1	0	0	1	0	1	1	0	1	1	0	1	0	0	0	1	1	5	11	4	0	0	1	-.628001525653729	-.585473012396228	1.7850747256306	1	0	13	4	1	1
1282W21	1	0	0	0	0	0	0	0	0	0	1	0	0	1	0	1	2	1	1	0	1	1	2	1	0	1	1	2	1	1	1	1	2	1	10	8	4	0	0	1	-.628001525653729	-.585473012396228	1.7850747256306	0	0	23	2	1	1
1044D12	1	0	0	0	0	0	1	0	1	0	1	2	0	0	0	1	0	0	1	0	0	0	1	1	0	0	1	0	0	0	1	1	0	1	7	14	4	0	0	1	-.628001525653729	-.585473012396228	1.7850747256306	2	0	11	4	1	1
1033D6	1	0	0	0	0	0	1	0	1	0	2	1	0	0	0	1	1	1	0	1	1	0	0	1	0	0	0	0	1	0	0	0	0	0	3	7	3	0	1	0	-.628001525653729	1.70743209148211	-.560007598398373	2	0	10	3	1	1
1484W27	1	1	0	0	1	1	0	0	0	0	0	0	1	1	2	1	1	1	0	1	0	0	0	1	1	1	1	0	0	0	0	0	1	1	8	7	3	0	1	0	-.628001525653729	1.70743209148211	-.560007598398373	3	0	14	4	1	1
1033A18	1	1	0	0	0	0	0	0	0	0	1	1	2	1	1	1	0	1	0	1	0	0	1	1	1	0	1	0	1	0	0	0	1	0	7	6	3	0	1	0	-.628001525653729	1.70743209148211	-.560007598398373	1	0	15	4	1	1
1011D33	1	1	0	0	0	0	0	1	1	0	0	0	1	1	1	0	0	0	1	0	0	0	1	1	0	0	0	0	1	0	1	0	1	0	2	3	1	0	0	0	-.628001525653729	-.585473012396228	-.560007598398373	3	0	9	1	1	1
911C24	1	1	1	0	0	0	0	0	0	1	0	0	1	1	0	0	1	1	1	1	0	1	1	1	1	0	0	0	0	1	0	1	1	1	6	7	3	0	1	0	-.628001525653729	1.70743209148211	-.560007598398373	3	0	14	1	1	1
1383W15	1	1	0	1	0	1	1	1	1	0	1	1	0	1	0	1	0	0	0	1	0	0	0	1	0	1	1	1	1	0	0	1	0	1	4	2	1	0	0	0	-.628001525653729	-.585473012396228	-.560007598398373	6	1	12	3	1	1
2111A13	1	0	0	0	0	0	0	0	0	0	0	0	0	1	0	2	1	1	0	0	0	1	1	1	0	0	0	0	0	0	0	0	2	0	2	5	2	1	0	0	1.59180411070087	-.585473012396228	-.560007598398373	0	0	10	1	1	1
911B31	1	1	0	0	0	0	0	0	1	0	0	1	1	2	1	0	0	0	0	0	0	0	2	1	0	2	1	0	1	0	1	1	2	2	3	11	4	0	0	1	-.628001525653729	-.585473012396228	1.7850747256306	2	0	18	1	1	1
4222B19	1	1	0	1	0	1	0	1	1	1	1	0	2	1	1	2	1	0	1	2	1	1	1	2	1	1	1	2	1	1	2	1	0	2	10	14	4	0	0	1	-.628001525653729	-.585473012396228	1.7850747256306	6	1	28	3	1	0
922C14	1	0	0	0	0	0	0	0	0	0	0	0	0	1	0	0	0	0	0	0	0	0	0	0	0	0	0	0	0	1	0	0	0	0	4	3	1	0	0	0	-.628001525653729	-.585473012396228	-.560007598398373	0	0	2	3	1	0
922D32	1	1	1	0	1	1	1	0	1	0	1	0	0	1	0	0	0	1	0	1	1	1	1	0	0	0	0	1	0	1	1	0	0	0	5	7	3	0	1	0	-.628001525653729	1.70743209148211	-.560007598398373	6	1	10	2	1	1
1011A33	1	1	0	1	0	0	0	0	1	0	0	0	1	1	1	2	1	2	0	1	1	0	1	1	1	1	1	0	0	0	1	0	1	1	5	8	4	0	0	1	-.628001525653729	-.585473012396228	1.7850747256306	3	0	18	1	1	1
1033B1	1	1	1	0	1	0	0	1	0	0	0	1	1	.796321998612075	0	0	1	1	0	1	0	0	1	1	1	0	0	0	1	0	1	0	1	0	3	8	4	0	0	1	-.628001525653729	-.585473012396228	1.7850747256306	4	0	11.7963219986121	2	1	1
1122D26	1	0	0	0	0	0	0	0	1	0	0	0	1	1	1	2	1	1	0	1	1	0	1	0	0	0	0	0	0	0	1	0	0	0	1	6	3	0	1	0	-.628001525653729	1.70743209148211	-.560007598398373	1	0	11	2	1	1
1133C20	1	0	0	0	0	0	0	0	0	0	0	0	2	2	0	2	2	0	0	0	0	0	1	0	0	1	0	0	1	0	1	0	2	0	5	8	4	0	0	1	-.628001525653729	-.585473012396228	1.7850747256306	0	0	14	3	1	1
1171T34	1	0	0	1	1	1	1	1	1	0	1	0	2	2	2	2	2	2	0	2	2	2	2	2	1	0	1	1	2	0	2	2	2	0	5	7	3	0	1	0	-.628001525653729	1.70743209148211	-.560007598398373	6	1	34	2	1	1
2323B15	1	1	0	1	1	0	0	1	1	0	1	0	1	2	2	1	0	2	1	1	0	0	1	1	0	1	1	1	1	1	1	1	1	1	10	10	4	0	0	1	-.628001525653729	-.585473012396228	1.7850747256306	5	1	22	4	1	1
1011A13	1	1	1	1	0	0	0	1	1	0	0	1	1	1	0	1	1	1	0	1	0	0	1	1	1	1	0	0	0	0	0	0	1	2	5	10	4	0	0	1	-.628001525653729	-.585473012396228	1.7850747256306	5	1	14	1	1	0
2414A16	1	1	1	1	1	1	1	1	1	1	1	1	1	1	1	1	1	1	1	1	1	1	1	1	1	1	1	1	1	1	1	1	1	1	8	14	4	0	0	1	-.628001525653729	-.585473012396228	1.7850747256306	9	1	24	4	1	1
1181W26	1	1	0	1	0	1	0	0	1	0	0	0	2	2	2	2	2	2	1	2	1	1	2	2	1	2	1	1	1	1	2	2	2	2	4	5	2	1	0	0	1.59180411070087	-.585473012396228	-.560007598398373	4	0	36	1	1	1
5212A11	1	0	0	1	0	0	0	0	1	0	0	1	1	2	0	1	1	0	0	0	0	1	2	2	1	2	2	2	1	1	0	2	2	1	8	8	4	0	0	1	-.628001525653729	-.585473012396228	1.7850747256306	2	0	25	2	1	1
1133D22	1	1	0	1	1	0	1	0	0	0	1	0	2	2	2	2	1	2	1	1	1	1	2	1	1	1	1	0	0	0	1	0	1	1	4	9	4	0	0	1	-.628001525653729	-.585473012396228	1.7850747256306	4	0	25	3	1	1
2111A17	1	1	0	0	0	0	0	0	1	0	1	1	1	2	0	2	2	2	0	1	0	0	2	1	0	2	1	0	1	2	0	0	2	2	4	8	4	0	0	1	-.628001525653729	-.585473012396228	1.7850747256306	2	0	25	1	1	1
1011A4	1	0	0	1	0	0	0	0	0	0	0	0	0	0	0	1	0	0	0	0	0	0	0	0	0	1	0	0	0	0	0	0	0	0	4	6	3	0	1	0	-.628001525653729	1.70743209148211	-.560007598398373	1	0	2	1	1	1
1262P26	1	1	1	1	1	0	1	1	1	0	2	2	2	2	2	2	2	2	2	2	2	2	2	2	2	2	2	1	1	0	1	0	2	2	9	5	2	1	0	0	1.59180411070087	-.585473012396228	-.560007598398373	7	1	41	3	1	1
2444D13	1	0	0	0	0	0	0	0	1	0	0	0	0	0	0	1	0	1	0	1	0	0	1	0	0	0	0	0	0	0	0	0	0	0	2	6	3	0	1	0	-.628001525653729	1.70743209148211	-.560007598398373	1	0	4	4	1	1
2141D31	1	1	0	0	0	0	1	1	1	0	1	0	1	1	1	1	0	0	0	1	1	0	1	1	0	1	1	0	1	0	0	0	1	1	6	9	4	0	0	1	-.628001525653729	-.585473012396228	1.7850747256306	4	0	14	2	1	1
2222B25	1	1	1	1	0	0	0	0	1	0	1	0	1	2	1	1	1	1	0	0	0	0	1	1	0	1	1	0	0	0	1	1	0	0	4	9	4	0	0	1	-.628001525653729	-.585473012396228	1.7850747256306	4	0	14	3	1	1
1262P34	1	0	0	0	0	0	0	0	0	0	0	2	2	2	0	1	1	1	0	1	1	0	2	2	0	1	0	0	0	0	1	0	1	1	6	11	4	0	0	1	-.628001525653729	-.585473012396228	1.7850747256306	0	0	19	3	1	1
3424B19	1	0	0	0	0	0	0	0	0	0	0	0	0	0	0	0	0	0	0	0	0	0	0	0	0	0	0	0	0	0	1	0	1	1	3	9	4	0	0	1	-.628001525653729	-.585473012396228	1.7850747256306	0	0	3	4	1	1
2343D25	1	0	0	0	0	0	0	0	0	0	1	1	1	1	1	1	1	1	1	1	1	1	1	1	1	1	1	1	1	1	1	1	1	1	15	14	4	0	0	1	-.628001525653729	-.585473012396228	1.7850747256306	0	0	24	4	1	0
944C20	1	0	0	0	0	0	0	1	1	0	0	0	1	1	0	1	1	1	0	0	0	1	1	0	0	0	1	0	0	0	0	0	0	0	3	6	3	0	1	0	-.628001525653729	1.70743209148211	-.560007598398373	2	0	8	4	1	0
911B15	1	0	0	0	0	0	0	0	0	0	0	0	0	0	0	0	0	0	0	0	0	0	0	1	0	0	0	1	0	0	0	1	0	0	3	5	2	1	0	0	1.59180411070087	-.585473012396228	-.560007598398373	0	0	3	1	1	1
1022D9	1	1	0	0	0	1	0	0	1	0	1	1	1	1	2	1	0	1	0	0	0	0	1	1	0	1	0	1	0	0	1	0	1	2	3	11	4	0	0	1	-.628001525653729	-.585473012396228	1.7850747256306	3	0	16	2	1	1
922D25	1	0	1	0	0	0	0	0	0	0	1	1	1	1	1	2	1	1	1	1	1	2	2	2	1	1	1	1	1	0	1	0	1	1	5	4	2	1	0	0	1.59180411070087	-.585473012396228	-.560007598398373	1	0	26	1	1	1
8212A17	1	1	0	0	0	0	1	0	0	1	1	1	1	2	1	1	2	2	1	1	2	0	2	1	1	2	1	2	1	1	1	0	1	1	4	5	2	1	0	0	1.59180411070087	-.585473012396228	-.560007598398373	3	0	29	2	1	1
1133B24	1	1	0	0	0	0	0	0	1	0	0	0	1	1	0	1	1	1	0	1	1	0	1	1	0	0	0	0	.534948096885813	0	0	0	1	1	6	7	3	0	1	0	-.628001525653729	1.70743209148211	-.560007598398373	2	0	11.5349480968858	3	1	1
2212A18	1	1	0	1	0	0	0	1	1	0	1	0	1	2	1	1	0	1	1	1	0	2	2	1	0	1	1	0	1	1	1	0	2	1	6	6	3	0	1	0	-.628001525653729	1.70743209148211	-.560007598398373	4	0	22	2	1	1
1122B16	1	1	1	0	0	0	0	0	1	0	1	2	1	1	0	1	1	2	1	0	0	0	1	2	0	1	2	0	0	0	0	2	1	2	4	5	2	1	0	0	1.59180411070087	-.585473012396228	-.560007598398373	3	0	21	3	1	1
6313A2	1	1	1	1	0	0	1	0	1	0	1	0	1	2	0	1	0	1	0	1	0	0	2	1	1	0	1	2	1	1	0	2	1	0	11	8	4	0	0	1	-.628001525653729	-.585473012396228	1.7850747256306	5	1	19	3	1	1
2212A20	1	1	0	1	0	0	1	0	1	0	0	0	1	2	0	1	0	0	0	0	0	0	1	1	0	0	0	1	0	1	0	0	0	0	6	7	3	0	1	0	-.628001525653729	1.70743209148211	-.560007598398373	4	0	8	3	1	0
2232C15	1	0	0	1	0	0	0	0	0	0	0	0	1	1	0	1	1	1	0	0	0	0	1	1	0	0	0	0	0	0	0	0	0	0	7	6	3	0	1	0	-.628001525653729	1.70743209148211	-.560007598398373	1	0	7	2	1	1
1161P20	1	0	0	1	0	0	0	0	1	0	1	0	1	1	0	1	2	2	0	0	0	1	2	2	1	1	2	1	1	0	2	0	1	1	1	6	3	0	1	0	-.628001525653729	1.70743209148211	-.560007598398373	2	0	23	2	1	1
911B27	1	0	0	0	0	0	0	0	1	1	0	0	1	0	0	1	1	0	1	0	0	0	1	1	0	2	1	1	1	0	1	1	2	1	6	8	4	0	0	1	-.628001525653729	-.585473012396228	1.7850747256306	2	0	16	2	1	1
2232C23	1	0	0	0	0	0	0	0	0	0	0	1	1	0	1	1	1	1	0	0	1	0	1	1	0	1	1	0	1	0	1	0	0	0	3	5	2	1	0	0	1.59180411070087	-.585473012396228	-.560007598398373	0	0	13	2	1	1
1011A5	1	0	0	0	1	0	0	0	1	0	0	0	0	0	1	1	1	0	0	0	0	0	1	0	0	0	0	0	0	0	0	0	1	1	3	9	4	0	0	1	-.628001525653729	-.585473012396228	1.7850747256306	2	0	6	1	1	1
6333C9	1	0	0	0	0	0	0	0	0	0	0	0	1	1	0	1	1	1	0	0	0	0	1	0	0	0	1	0	0	0	1	0	1	0	2	6	3	0	1	0	-.628001525653729	1.70743209148211	-.560007598398373	0	0	9	3	1	0
1033C1	1	0	0	0	0	0	0	1	1	0	1	0	1	0	1	1	0	0	0	0	2	0	1	0	0	1	1	1	0	0	0	0	1	1	2	5	2	1	0	0	1.59180411070087	-.585473012396228	-.560007598398373	2	0	12	4	1	1
944D30	1	0	0	0	1	0	1	0	1	0	1	0	1	2	1	2	2	2	0	2	2	0	1	1	0	1	0	0	1	2	2	1	2	2	4	11	4	0	0	1	-.628001525653729	-.585473012396228	1.7850747256306	3	0	28	4	1	1
1044E27	1	1	0	0	0	0	1	0	1	0	0	0	1	1	0	1	0	0	0	0	0	0	1	1	0	0	1	0	0	0	1	0	1	0	5	14	4	0	0	1	-.628001525653729	-.585473012396228	1.7850747256306	3	0	8	4	1	1
2232C26	1	0	0	1	1	0	1	0	1	0	1	1	1	1	1	0	1	1	1	1	1	1	1	1	1	1	1	1	1	1	1	1	1	1	10	6	3	0	1	0	-.628001525653729	1.70743209148211	-.560007598398373	4	0	23	3	1	1
3232C25	1	1	0	0	0	0	0	1	1	0	1	1	1	1	0	1	0	1	0	2	0	1	1	1	0	1	0	0	0	0	0	0	1	0	5	6	3	0	1	0	-.628001525653729	1.70743209148211	-.560007598398373	3	0	13	2	1	1
3444D7	1	1	0	0	1	0	0	1	1	0	0	0	1	1	1	1	0	1	1	1	0	1	1	1	1	0	1	0	1	0	1	0	1	1	5	14	4	0	0	1	-.628001525653729	-.585473012396228	1.7850747256306	4	0	16	4	1	1
1022D22	1	1	0	0	1	1	.211545108883512	1	1	1	2	1	0	1	0	2	0	2	1	2	1	0	1	0	0	1	1	0	2	1	1	1	1	1	8	8	4	0	0	1	-.628001525653729	-.585473012396228	1.7850747256306	6.21154510888351	1	22	3	1	0
1011A30	1	1	0	1	0	1	0	0	1	0	0	0	1	2	0	0	0	0	0	0	0	0	2	1	1	1	0	0	0	0	0	1	2	1	4	7	3	0	1	0	-.628001525653729	1.70743209148211	-.560007598398373	4	0	12	1	1	0
1252K28	1	0	0	0	0	0	0	0	1	0	1	0	0	0	0	2	2	1	0	0	0	0	2	0	0	0	0	1	2	0	0	0	1	0	8	14	4	0	0	1	-.628001525653729	-.585473012396228	1.7850747256306	1	0	12	3	1	1
7222B7	1	1	0	0	0	0	0	0	1	0	1	0	1	2	0	1	1	1	0	0	0	0	1	0	1	0	1	1	1	0	1	0	1	1	15	8	4	0	0	1	-.628001525653729	-.585473012396228	1.7850747256306	2	0	15	3	1	0
2212A29	1	1	0	0	0	1	0	0	1	0	1	1	1	2	1	2	0	1	0	0	0	0	0	0	0	1	1	0	0	0	1	1	1	1	8	4	2	1	0	0	1.59180411070087	-.585473012396228	-.560007598398373	3	0	15	2	1	0
3232C22	1	0	0	1	1	0	0	0	1	0	1	0	1	1	0	1	1	1	0	1	0	0	2	1	1	2	1	1	1	1	1	1	1	1	5	9	4	0	0	1	-.628001525653729	-.585473012396228	1.7850747256306	3	0	21	3	1	1
4212A12	1	1	0	0	0	0	1	0	1	0	0	0	0	1	0	2	2	1	0	0	1	0	1	1	0	1	1	0	0	0	0	0	1	0	5	6	3	0	1	0	-.628001525653729	1.70743209148211	-.560007598398373	3	0	12	2	1	1
6313A6	1	1	0	1	0	0	0	0	1	1	0	1	0	1	2	2	2	2	1	0	0	1	0	0	0	1	2	0	2	2	2	0	2	0	6	7	3	0	1	0	-.628001525653729	1.70743209148211	-.560007598398373	4	0	23	4	1	1
8323B14	1	0	0	0	0	0	0	0	1	1	0	0	0	1	0	2	1	0	0	1	1	0	1	0	0	1	0	0	1	0	0	0	2	1	5	5	2	1	0	0	1.59180411070087	-.585473012396228	-.560007598398373	2	0	12	3	1	1
1022C7	1	1	0	0	1	0	1	0	1	0	1	1	1	1	1	2	2	0	1	2	2	2	2	1	1	1	2	2	2	2	2	0	2	1	6	8	4	0	0	1	-.628001525653729	-.585473012396228	1.7850747256306	4	0	34	3	1	0
2434C11	1	0	0	0	0	1	0	0	0	1	1	1	0	1	1	2	0	1	0	1	0	0	1	1	0	0	0	0	1	0	0	0	0	1	6	5	2	1	0	0	1.59180411070087	-.585473012396228	-.560007598398373	2	0	12	4	1	1
1151K16	1	1	1	1	1	0	1	0	1	0	2	2	2	2	2	2	2	2	1	2	1	2	2	2	2	1	2	2	2	2	2	2	2	0	6	14	4	0	0	1	-.628001525653729	-.585473012396228	1.7850747256306	6	1	43	2	1	0
1383W26	1	1	0	1	1	0	0	0	0	1	0	0	1	2	0	1	1	0	1	1	0	0	2	1	0	0	0	0	1	0	0	0	0	1	7	8	4	0	0	1	-.628001525653729	-.585473012396228	1.7850747256306	4	0	12	3	1	1
2222B27	1	1	0	1	1	0	0	0	1	0	2	0	1	2	2	2	2	2	0	2	2	0	2	2	2	1	0	0	0	0	1	.309532062391681	0	2	15	11	4	0	0	1	-.628001525653729	-.585473012396228	1.7850747256306	4	0	27.3095320623917	2	1	1
933B27	1	1	0	1	0	1	0	1	1	0	1	1	1	2	0	2	0	2	1	1	0	0	1	1	1	1	2	0	2	2	1	0	2	1	8	7	3	0	1	0	-.628001525653729	1.70743209148211	-.560007598398373	5	1	25	3	1	1
1011D17	1	1	1	0	0	0	0	0	1	0	0	0	1	1	1	1	0	1	0	2	0	1	2	1	1	1	1	0	1	0	2	0	2	2	10	8	4	0	0	1	-.628001525653729	-.585473012396228	1.7850747256306	3	0	21	2	1	1
911A25	1	0	0	0	0	0	0	0	1	0	1	1	1	1	1	1	1	1	0	1	1	0	0	1	0	1	1	0	0	0	0	0	1	0	3	4	2	1	0	0	1.59180411070087	-.585473012396228	-.560007598398373	1	0	14	1	1	1
2333C18	1	1	0	1	1	0	0	0	1	0	1	0	0	1	1	1	0	1	0	1	0	0	2	0	1	0	1	2	0	1	1	0	1	1	6	9	4	0	0	1	-.628001525653729	-.585473012396228	1.7850747256306	4	0	16	4	1	0
2121B17	1	0	0	1	0	0	1	0	0	0	0	0	0	2	0	2	1	1	0	1	0	0	1	0	0	1	0	0	0	0	0	0	1	1	6	6	3	0	1	0	-.628001525653729	1.70743209148211	-.560007598398373	2	0	11	1	1	1
922D28	1	.446558284330681	0	0	0	0	0	0	0	0	1	0	1	2	0	0	1	0	0	2	1	0	2	0	0	0	1	0	0	0	1	0	0	0	5	11	4	0	0	1	-.628001525653729	-.585473012396228	1.7850747256306	.446558284330681	0	12	2	1	1
1033B30	1	1	0	0	0	0	0	0	0	0	1	0	1	1	0	1	0	0	1	0	0	0	1	1	0	1	1	0	0	0	0	0	1	0	5	7	3	0	1	0	-.628001525653729	1.70743209148211	-.560007598398373	1	0	10	3	1	1
1122B29	1	1	0	0	0	0	0	0	1	1	1	0	1	2	1	0	0	0	0	0	0	2	1	1	0	0	0	1	0	0	0	0	0	0	4	4	2	1	0	0	1.59180411070087	-.585473012396228	-.560007598398373	3	0	10	2	1	1
5232C17	1	1	1	1	0	1	0	0	1	0	0	1	0	1	0	0	0	1	0	1	0	0	0	1	0	1	1	2	0	0	1	1	1	1	5	1	1	0	0	0	-.628001525653729	-.585473012396228	-.560007598398373	5	1	13	4	1	1
3323B9	1	1	1	1	1	0	0	1	1	0	0	0	1	1	0	1	1	0	1	1	0	0	1	1	0	1	1	1	0	0	1	0	1	2	6	6	3	0	1	0	-.628001525653729	1.70743209148211	-.560007598398373	6	1	15	3	1	1
1033C4	1	1	0	1	0	0	0	0	1	0	1	1	0	1	0	2	0	0	0	2	1	0	2	1	0	1	0	0	1	0	1	0	2	1	8	7	3	0	1	0	-.628001525653729	1.70743209148211	-.560007598398373	3	0	17	3	1	1
1373T35	1	0	0	0	0	0	0	0	1	0	0	0	1	1	0	1	0	1	0	0	0	0	1	2	0	1	1	0	0	0	0	0	0	0	4	4	2	1	0	0	1.59180411070087	-.585473012396228	-.560007598398373	1	0	9	4	1	0
3212A32	1	1	1	1	1	1	1	1	1	0	1	2	2	2	2	0	2	2	0	0	1	0	2	1	1	1	2	2	2	1	2	0	1	2	8	10	4	0	0	1	-.628001525653729	-.585473012396228	1.7850747256306	8	1	31	3	1	0
8313A21	1	1	0	1	0	0	1	1	1	0	1	0	2	1	0	1	0	2	1	2	0	1	2	1	1	1	0	0	0	2	1	0	2	2	7	7	3	0	1	0	-.628001525653729	1.70743209148211	-.560007598398373	5	1	23	3	1	1
933D26	1	1	0	1	0	0	1	0	0	0	0	0	0	0	1	2	1	1	0	2	1	2	0	0	0	0	1	0	0	1	0	0	0	0	5	11	4	0	0	1	-.628001525653729	-.585473012396228	1.7850747256306	3	0	12	3	1	1
8333C29	1	0	0	0	0	0	1	0	1	0	0	1	1	1	0	2	1	0	0	0	0	0	2	0	0	1	1	0	1	1	0	2	1	1	6	14	4	0	0	1	-.628001525653729	-.585473012396228	1.7850747256306	2	0	16	3	1	1
1122C20	1	0	0	0	0	0	0	0	0	0	0	0	0	0	0	0	0	0	0	0	0	0	0	0	0	0	0	0	0	0	0	0	0	0	1	5	2	1	0	0	1.59180411070087	-.585473012396228	-.560007598398373	0	0	0	2	1	1
8222B14	1	0	0	0	1	0	0	0	1	0	0	0	1	1	1	1	0	1	0	1	1	0	1	0	0	0	1	0	2	0	0	0	1	2	7	11	4	0	0	1	-.628001525653729	-.585473012396228	1.7850747256306	2	0	14	4	1	1
2131C19	1	1	0	0	1	0	0	0	0	0	0	0	1	1	0	1	0	1	0	1	0	0	1	0	1	1	1	0	0	0	1	0	1	0	8	8	4	0	0	1	-.628001525653729	-.585473012396228	1.7850747256306	2	0	11	2	1	1
1122D19	1	1	0	0	0	0	0	1	1	0	0	0	1	1	0	1	0	1	1	0	0	1	1	0	2	1	1	1	0	1	1	0	1	1	3	5	2	1	0	0	1.59180411070087	-.585473012396228	-.560007598398373	3	0	16	2	1	0
1363P27	1	0	0	0	0	0	0	0	0	0	1	1	0	0	0	1	1	1	1	1	0	0	1	1	0	1	1	1	1	0	0	0	1	1	2	1	1	0	0	0	-.628001525653729	-.585473012396228	-.560007598398373	0	0	15	4	1	1
4212A26	1	0	0	0	0	0	0	0	0	0	0	0	0	0	0	0	0	0	0	0	0	0	0	0	0	0	0	0	0	0	0	0	0	0	1	1	1	0	0	0	-.628001525653729	-.585473012396228	-.560007598398373	0	0	0	2	1	1
911A32	1	0	0	0	1	0	0	0	0	0	0	0	0	0	0	0	1	1	0	0	0	0	1	0	0	0	1	0	1	1	0	0	0	0	2	2	1	0	0	0	-.628001525653729	-.585473012396228	-.560007598398373	1	0	6	1	1	1
12333C9	1	1	0	1	1	1	0	1	1	0	1	1	1	2	2	0	2	1	0	1	1	1	2	0	0	1	1	1	2	1	0	0	1	1	4	8	4	0	0	1	-.628001525653729	-.585473012396228	1.7850747256306	6	1	23	3	1	0
933B17	1	1	0	1	0	0	0	0	0	0	1	0	1	1	0	0	1	1	1	0	1	0	2	0	2	1	0	0	0	0	0	0	0	0	6	5	2	1	0	0	1.59180411070087	-.585473012396228	-.560007598398373	2	0	12	4	1	0
1022A2	1	1	0	0	0	0	0	0	0	0	1	0	0	1	1	1	0	0	0	0	0	1	1	0	0	1	0	0	1	0	0	0	2	2	4	5	2	1	0	0	1.59180411070087	-.585473012396228	-.560007598398373	1	0	12	2	1	1
1133D23	1	0	0	0	0	1	0	0	1	0	0	0	1	1	0	1	1	0	0	0	0	0	1	1	0	1	0	0	0	0	0	0	1	1	3	5	2	1	0	0	1.59180411070087	-.585473012396228	-.560007598398373	2	0	9	3	1	1
1011D23	1	1	0	0	0	0	1	0	0	0	1	1	1	1	0	2	2	2	0	0	1	0	2	1	0	2	1	0	1	1	1	0	2	2	7	5	2	1	0	0	1.59180411070087	-.585473012396228	-.560007598398373	2	0	24	1	1	1
911C31	1	0	1	1	1	0	1	0	1	0	2	2	0	2	1	2	2	0	0	2	0	0	0	0	0	1	0	0	2	2	0	2	2	2	4	3	1	0	0	0	-.628001525653729	-.585473012396228	-.560007598398373	5	1	24	1	1	0
1474T18	1	1	0	1	0	0	0	0	0	1	1	1	1	1	0	1	1	1	1	1	2	2	1	1	1	2	1	0	1	1	1	1	2	2	12	7	3	0	1	0	-.628001525653729	1.70743209148211	-.560007598398373	3	0	27	4	1	1
1033B3	1	0	0	0	0	0	0	0	0	0	0	0	1	0	0	0	0	0	0	0	1	0	1	0	0	0	0	0	1	0	0	0	0	0	4	7	3	0	1	0	-.628001525653729	1.70743209148211	-.560007598398373	0	0	4	3	1	1
2141D19	1	0	0	0	0	0	0	0	1	0	0	0	1	1	0	1	1	0	0	0	0	0	1	0	0	1	0	0	0	0	0	0	1	1	3	3	1	0	0	0	-.628001525653729	-.585473012396228	-.560007598398373	1	0	8	1	1	1
1011A8	1	1	0	0	1	0	0	0	1	0	0	1	0	1	1	1	0	0	0	1	0	0	1	1	1	0	0	0	1	0	1	0	1	0	4	5	2	1	0	0	1.59180411070087	-.585473012396228	-.560007598398373	3	0	11	2	1	1
6232C12	1	0	0	1	0	0	0	0	1	0	1	1	1	2	1	2	1	2	0	0	1	0	2	1	1	2	2	0	2	2	1	2	2	1	4	5	2	1	0	0	1.59180411070087	-.585473012396228	-.560007598398373	2	0	30	3	1	0
1044B3	1	1	0	0	1	0	0	1	0	1	0	0	1	0	1	1	1	1	0	0	0	0	1	0	1	1	1	1	1	0	0	0	0	0	4	5	2	1	0	0	1.59180411070087	-.585473012396228	-.560007598398373	4	0	11	4	1	1
7242D12	1	1	1	0	0	0	0	0	1	0	1	2	1	2	0	1	0	2	0	0	0	0	1	1	1	0	0	0	0	0	2	1	2	0	4	10	4	0	0	1	-.628001525653729	-.585473012396228	1.7850747256306	3	0	17	2	1	0
4242D23	1	1	0	0	0	0	0	0	0	0	1	0	1	2	0	2	0	0	0	0	0	0	2	0	0	2	0	0	1	0	0	0	2	1	6	11	4	0	0	1	-.628001525653729	-.585473012396228	1.7850747256306	1	0	14	3	1	1
2424B31	1	1	0	1	0	0	0	0	1	0	0	1	1	1	1	1	1	1	0	0	1	0	1	1	1	1	1	0	1	0	1	1	1	1	4	7	3	0	1	0	-.628001525653729	1.70743209148211	-.560007598398373	3	0	18	4	1	1
3414A15	1	0	0	1	0	0	0	1	0	0	0	0	0	1	2	1	1	1	0	1	1	0	0	0	0	0	0	0	0	0	1	1	1	1	6	5.77397023191416	3	0	1	0	-.628001525653729	1.70743209148211	-.560007598398373	2	0	12	4	1	1
2242D16	1	1	0	1	0	0	0	0	1	0	1	1	1	1	1	1	1	1	1	1	1	1	1	1	1	1	1	0	1	0	1	0	1	1	6	6	3	0	1	0	-.628001525653729	1.70743209148211	-.560007598398373	3	0	21	4	1	1
6242D12	1	0	1	1	0	0	1	0	0	0	1	1	1	1	1	1	1	1	1	1	1	1	1	1	1	1	1	1	1	1	1	1	1	1	5	5	2	1	0	0	1.59180411070087	-.585473012396228	-.560007598398373	3	0	24	3	1	1
2232C21	1	1	0	1	1	1	1	0	1	0	1	1	1	1	1	1	2	1	0	2	1	0	2	1	0	1	1	0	1	1	1	1	2	2	5	5	2	1	0	0	1.59180411070087	-.585473012396228	-.560007598398373	6	1	25	2	1	1
1171T31	1	0	0	1	1	0	0	0	0	0	0	0	2	1	2	1	1	1	0	1	1	1	1	1	1	1	0	0	0	0	1	0	0	0	5	5	2	1	0	0	1.59180411070087	-.585473012396228	-.560007598398373	2	0	16	1	1	0
1022A30	1	0	0	0	1	0	0	1	1	0	0	0	0	0	0	1	0	1	0	1	0	1	0	1	0	0	1	0	0	0	0	0	0	0	4	6	3	0	1	0	-.628001525653729	1.70743209148211	-.560007598398373	3	0	6	2	1	1
7222B18	1	0	0	0	1	0	1	1	1	0	0	1	0	1	0	1	1	1	1	0	0	0	0	1	0	1	1	0	1	0	0	1	0	0	3	5	2	1	0	0	1.59180411070087	-.585473012396228	-.560007598398373	4	0	11	3	1	1
4242D13	1	1	0	0	0	1	0	0	1	0	0	1	0	0	0	2	1	1	0	1	0	0	0	0	0	0	0	0	0	0	0	0	2	1	3	5	2	1	0	0	1.59180411070087	-.585473012396228	-.560007598398373	3	0	9	2	1	1
922B23	1	0	0	1	0	1	0	0	1	0	1	1	1	2	1	1	0	0	2	0	0	1	1	2	1	1	1	2	1	2	1	2	1	1	3	6	3	0	1	0	-.628001525653729	1.70743209148211	-.560007598398373	3	0	26	2	1	0
1011A20	1	1	0	1	0	0	1	1	1	0	0	0	1	2	1	1	1	1	0	1	0	0	2	0	0	2	0	0	1	0	1	0	1	0	5	6	3	0	1	0	-.628001525653729	1.70743209148211	-.560007598398373	5	1	15	1	1	1
1122B31	1	0	0	0	0	0	0	0	0	0	0	0	1	0	1	1	0	0	0	2	0	0	1	1	0	1	0	0	0	0	0	0	1	0	4	11	4	0	0	1	-.628001525653729	-.585473012396228	1.7850747256306	0	0	9	2	1	1
1133A30	1	.446558284330681	0	1	0	0	0	0	1	0	2	2	1	2	0	1	1	1	0	2	0	2	1	2	0	2	2	0	0	0	1	0	2	2	3	10	4	0	0	1	-.628001525653729	-.585473012396228	1.7850747256306	2.44655828433068	0	26	4	1	1
3242D24	1	1	0	1	0	1	1	0	0	0	1	1	1	1	1	2	2	1	1	1	1	0	2	1	1	1	2	0	1	1	0	1	2	1	5	12	4	0	0	1	-.628001525653729	-.585473012396228	1.7850747256306	4	0	26	3	1	1
6343D14	1	1	0	0	0	0	0	0	0	0	0	0	1	1	1	2	2	2	0	0	0	0	1	0	1	1	0	0	0	1	1	0	1	1	10	1	1	0	0	0	-.628001525653729	-.585473012396228	-.560007598398373	1	0	16	4	1	0
1011D27	1	0	0	0	1	0	0	0	1	0	1	0	1	2	1	2	2	1	0	2	1	0	2	1	0	1	1	0	2	0	1	0	2	1	3	7	3	0	1	0	-.628001525653729	1.70743209148211	-.560007598398373	2	0	24	1	1	1
5232C15	1	0	0	0	0	0	0	0	0	0	0	0	0	1	1	1	0	0	0	0	0	0	0	0	0	0	0	0	0	0	0	0	1	0	1	6	3	0	1	0	-.628001525653729	1.70743209148211	-.560007598398373	0	0	4	2	1	1
8333C32	1	1	0	1	0	0	0	0	1	0	1	0	0	1	0	1	1	0	0	0	0	0	0	1	1	0	1	1	1	1	0	0	0	0	5	6	3	0	1	0	-.628001525653729	1.70743209148211	-.560007598398373	3	0	10	3	1	0
1033A26	1	0	0	0	1	0	0	0	1	0	1	1	1	1	2	0	2	1	0	0	0	2	2	2	2	2	2	0	0	0	0	1	1	2	2	2	1	0	0	0	-.628001525653729	-.585473012396228	-.560007598398373	2	0	25	3	1	1
2414A12	1	1	0	1	0	1	0	0	1	0	0	1	1	1	0	1	1	1	1	1	1	1	1	0	0	1	1	0	1	0	1	0	2	2	6	14	4	0	0	1	-.628001525653729	-.585473012396228	1.7850747256306	4	0	19	4	1	0
1011C11	1	1	0	1	0	0	0	1	0	0	0	1	1	2	0	0	1	0	1	1	0	0	0	1	1	0	0	0	0	1	1	0	0	0	4	8	4	0	0	1	-.628001525653729	-.585473012396228	1.7850747256306	3	0	11	1	1	1
1033D24	1	0	0	0	0	0	0	1	1	0	0	0	0	0	1	0	1	1	0	0	0	0	1	0	0	0	1	1	0	0	0	0	0	1	1	1	1	0	0	0	-.628001525653729	-.585473012396228	-.560007598398373	2	0	7	2	1	1
7242D11	1	0	0	0	0	0	0	0	0	0	1	0	1	1	0	0	0	0	0	0	0	0	1	0	0	1	1	0	0	0	0	1	0	1	5	5	2	1	0	0	1.59180411070087	-.585473012396228	-.560007598398373	0	0	8	3	1	0
2343D29	1	1	0	0	0	0	1	0	1	1	1	1	1	1	0	0	0	1	0	0	0	0	1	1	1	1	1	1	1	0	0	0	1	1	4	6	3	0	1	0	-.628001525653729	1.70743209148211	-.560007598398373	4	0	14	4	1	1
2141D18	1	1	1	1	0	0	1	0	1	0	0	0	2	1	1	1	1	1	1	2	1	2	1	1	1	0	1	1	0	0	0	0	0	0	5	6	3	0	1	0	-.628001525653729	1.70743209148211	-.560007598398373	5	1	18	2	1	1
8222B19	1	0	0	1	0	0	0	0	1	0	1	0	0	0	1	0	0	0	0	1	0	0	1	1	0	0	0	1	1	1	1	0	1	0	2	3	1	0	0	0	-.628001525653729	-.585473012396228	-.560007598398373	2	0	10	2	1	1
911C25	1	1	1	1	0	0	1	1	0	0	2	0	2	1	1	0	0	2	0	1	0	1	0	0	0	0	1	0	2	0	2	0	1	0	1	9	4	0	0	1	-.628001525653729	-.585473012396228	1.7850747256306	5	1	16	1	1	1
1044C24	1	0	0	0	0	0	1	1	1	0	1	1	1	1	0	2	1	1	1	0	0	0	1	1	0	1	1	0	0	0	1	0	1	1	5	8	4	0	0	1	-.628001525653729	-.585473012396228	1.7850747256306	3	0	16	4	1	0
4242D29	1	1	0	0	0	0	0	0	1	0	1	0	2	2	1	2	1	1	0	0	0	2	2	2	1	2	2	2	2	2	1	2	2	2	8	6	3	0	1	0	-.628001525653729	1.70743209148211	-.560007598398373	2	0	34	3	1	1
1011B20	1	0	0	1	0	0	0	1	1	0	0	0	1	2	0	1	0	0	0	1	0	0	1	0	0	1	0	0	0	0	1	0	2	2	4	7	3	0	1	0	-.628001525653729	1.70743209148211	-.560007598398373	3	0	12	1	1	1
2343D19	1	1	0	1	0	0	0	0	0	0	0	0	1	1	1	1	1	1	0	1	0	0	1	1	1	1	0	0	0	0	1	0	1	1	4	7	3	0	1	0	-.628001525653729	1.70743209148211	-.560007598398373	2	0	14	3	1	1
2444D16	1	1	0	1	1	1	0	0	1	0	1	1	1	1	0	1	1	1	0	1	1	0	1	1	1	1	1	1	1	1	1	1	1	1	6	9	4	0	0	1	-.628001525653729	-.585473012396228	1.7850747256306	5	1	21	4	1	1
1151K34	1	0	0	1	0	0	0	0	1	0	0	0	0	1	0	1	2	0	0	0	0	0	0	0	0	0	0	0	0	0	0	0	1	1	3	4	2	1	0	0	1.59180411070087	-.585473012396228	-.560007598398373	2	0	6	1	1	1
1151K29	1	0	0	1	0	0	0	0	0	0	0	0	2	1	1	2	2	0	0	0	2	0	1	1	0	0	1	0	2	0	1	0	0	1	3	8	4	0	0	1	-.628001525653729	-.585473012396228	1.7850747256306	1	0	17	1	1	1
1022A27	1	1	0	1	0	0	0	0	0	0	0	0	1	1	0	0	0	1	0	0	1	0	0	1	0	0	1	0	0	0	0	0	0	0	4	3	1	0	0	0	-.628001525653729	-.585473012396228	-.560007598398373	2	0	6	1	1	1
12313A13(2)	1	0	0	0	0	0	0	0	0	0	0	0	0	0	0	0	1	0	0	0	0	0	1	0	0	0	0	0	0	0	0	0	0	0	3	3	1	0	0	0	-.628001525653729	-.585473012396228	-.560007598398373	0	0	2	3	1	1
2131C30	1	0	0	0	0	0	0	1	1	0	0	0	0	1	0	1	1	0	0	1	0	0	1	1	0	1	0	0	0	0	2	2	2	1	4	3	1	0	0	0	-.628001525653729	-.585473012396228	-.560007598398373	2	0	14	2	1	0
2212A23	1	1	0	0	1	0	0	1	1	0	0	1	1	1	1	1	1	1	0	1	1	0	1	1	0	1	1	0	0	0	2	1	1	1	4	6	3	0	1	0	-.628001525653729	1.70743209148211	-.560007598398373	4	0	18	4	1	1
1161P36	1	1	0	0	0	0	1	0	0	0	1	2	2	1	0	2	1	2	1	2	1	1	2	1	1	1	1	0	1	0	2	1	1	1	3	2	1	0	0	0	-.628001525653729	-.585473012396228	-.560007598398373	2	0	28	2	1	1
1022C32	1	1	0	0	0	0	1	0	1	0	1	0	1	0	1	1	1	1	1	2	1	0	1	1	1	1	1	1	0	0	1	0	1	0	5	5	2	1	0	0	1.59180411070087	-.585473012396228	-.560007598398373	3	0	18	3	1	0
1044B4	1	0	0	0	0	0	0	0	1	0	0	0	0	0	1	2	0	0	0	1	0	0	1	1	0	0	1	1	0	0	1	0	1	1	4	7	3	0	1	0	-.628001525653729	1.70743209148211	-.560007598398373	1	0	11	4	1	0
6333C16	1	1	0	0	1	0	1	0	1	0	1	0	1	0	0	0	1	0	1	0	0	1	0	0	1	0	1	1	0	0	0	0	1	0	7	6	3	0	1	0	-.628001525653729	1.70743209148211	-.560007598398373	4	0	9	4	1	1
8222B21	1	1	0	1	0	0	0	0	1	0	1	1	1	1	1	1	0	0	0	0	0	0	1	1	0	0	1	0	0	0	0	0	0	0	6	4	2	1	0	0	1.59180411070087	-.585473012396228	-.560007598398373	3	0	9	2	1	1
1033A2	1	0	0	0	0	0	0	0	0	0	1	0	0	1	0	1	0	0	0	0	0	0	1	0	0	0	0	0	0	0	0	0	0	0	4	6	3	0	1	0	-.628001525653729	1.70743209148211	-.560007598398373	0	0	4	3	1	1
7212A18	1	0	0	0	0	0	0	0	0	0	1	0	1	2	0	1	2	2	0	0	1	0	2	2	0	2	1	0	2	0	2	0	2	2	4	7	3	0	1	0	-.628001525653729	1.70743209148211	-.560007598398373	0	0	25	2	1	0
1252K30	1	1	0	1	1	0	0	0	0	0	1	1	0	2	0	2	2	2	0	0	0	0	2	1	2	1	1	1	0	0	2	0	2	1	5	5	2	1	0	0	1.59180411070087	-.585473012396228	-.560007598398373	3	0	23	3	1	1
6242D20	1	1	0	1	0	0	1	1	1	0	2	1	0	2	2	1	2	1	1	1	2	2	0	2	2	1	0	2	1	1	2	2	0	1	7	7	3	0	1	0	-.628001525653729	1.70743209148211	-.560007598398373	5	1	31	3	1	1
2444D18	1	0	0	0	0	0	0	0	1	0	1	0	1	1	0	1	1	1	0	1	0	1	1	1	0	1	1	0	1	0	1	0	1	1	5	7	3	0	1	0	-.628001525653729	1.70743209148211	-.560007598398373	1	0	16	4	1	1
1151K25	1	0	0	0	0	0	0	0	1	0	0	0	0	1	0	2	1	1	0	0	1	0	1	0	0	1	1	0	1	0	0	1	2	2	6	8	4	0	0	1	-.628001525653729	-.585473012396228	1.7850747256306	1	0	15	1	1	1
2333C31	1	1	0	1	0	0	0	1	0	0	1	0	0	0	1	1	1	0	0	2	1	1	1	1	1	1	1	0	1	0	1	0	0	0	2	6	3	0	1	0	-.628001525653729	1.70743209148211	-.560007598398373	3	0	15	3	1	1
8212A20	1	0	0	0	0	1	0	0	1	0	0	0	1	1	0	1	1	1	0	0	0	0	0	0	0	1	2	0	0	0	0	0	1	1	1	8	4	0	0	1	-.628001525653729	-.585473012396228	1.7850747256306	2	0	10	3	1	1
1022B9	1	0	0	0	0	0	0	0	0	0	0	0	1	1	0	1	0	1	0	0	0	0	1	0	0	2	2	0	0	0	0	0	0	0	3	1	1	0	0	0	-.628001525653729	-.585473012396228	-.560007598398373	0	0	9	2	1	1
1011C15	1	0	0	0	1	0	0	1	0	0	0	0	1	1	0	0	0	0	0	1	0	0	2	0	0	1	1	0	0	0	0	0	2	1	4	4	2	1	0	0	1.59180411070087	-.585473012396228	-.560007598398373	2	0	10	1	1	1
3333C3	1	0	0	1	0	0	0	0	1	0	0	0	1	1	0	0	1	1	1	0	1	0	1	1	1	1	1	0	0	0	0	0	0	0	3	3	1	0	0	0	-.628001525653729	-.585473012396228	-.560007598398373	2	0	11	3	1	1
3444D23	1	1	0	0	0	0	0	0	0	0	1	1	1	1	1	1	1	1	1	1	1	1	1	1	1	1	1	1	1	1	1	1	1	1	4	12	4	0	0	1	-.628001525653729	-.585473012396228	1.7850747256306	1	0	24	4	1	1
1011A1	1	1	1	1	0	0	0	0	0	0	1	0	1	1	0	1	2	0	1	1	1	1	1	1	1	0	1	0	1	0	0	0	0	0	8	8	4	0	0	1	-.628001525653729	-.585473012396228	1.7850747256306	3	0	15	1	1	1
5232C3	1	1	0	1	1	0	1	0	1	0	1	1	1	2	1	2	1	1	0	1	0	1	1	1	1	1	1	1	1	2	1	1	1	1	5	7	3	0	1	0	-.628001525653729	1.70743209148211	-.560007598398373	5	1	25	2	1	1
7212A10	1	1	0	0	0	0	0	0	0	0	1	0	0	0	1	0	1	0	0	0	1	0	1	0	0	1	1	1	0	0	1	0	1	0	8	6	3	0	1	0	-.628001525653729	1.70743209148211	-.560007598398373	1	0	10	2	1	1
1022B14	1	0	0	1	0	0	0	0	1	0	0	0	1	1	0	0	1	0	0	0	0	0	1	0	0	1	0	0	0	0	1	0	1	1	2	11	4	0	0	1	-.628001525653729	-.585473012396228	1.7850747256306	2	0	8	2	1	1
933C22	1	1	0	1	0	0	0	0	1	0	0	0	1	1	2	1	1	0	1	2	0	0	0	1	1	1	1	0	1	0	0	0	1	0	5	5	2	1	0	0	1.59180411070087	-.585473012396228	-.560007598398373	3	0	15	4	1	1
6232C6	1	1	0	1	0	0	0	0	1	0	1	0	0	1	0	1	1	1	1	2	1	1	1	1	0	2	1	0	1	0	1	0	1	1	15	7	3	0	1	0	-.628001525653729	1.70743209148211	-.560007598398373	3	0	19	4	1	1
8343D23	1	1	1	1	1	0	1	0	1	0	2	2	2	2	2	2	1	2	1	1	1	1	2	2	2	1	2	2	2	2	2	1	2	2	15	8	4	0	0	1	-.628001525653729	-.585473012396228	1.7850747256306	6	1	41	4	1	1
6333C10	1	1	0	0	0	0	1	0	0	0	1	1	1	1	0	1	1	1	0	0	0	0	2	1	1	1	2	2	2	1	0	2	2	0	7	9	4	0	0	1	-.628001525653729	-.585473012396228	1.7850747256306	2	0	23	4	1	1
2141D20	1	0	0	0	0	0	0	0	1	0	0	0	1	2	1	0	0	1	1	1	0	0	2	1	0	1	0	0	1	1	0	0	0	0	6	7	3	0	1	0	-.628001525653729	1.70743209148211	-.560007598398373	1	0	13	1	1	0
1122C25	1	0	0	0	0	1	0	1	1	0	0	0	1	1	0	0	1	0	0	1	0	0	1	1	0	0	0	0	0	0	1	0	1	1	3	6	3	0	1	0	-.628001525653729	1.70743209148211	-.560007598398373	3	0	9	2	1	1
1122D22	1	1	0	1	0	0	1	0	.589982728842832	0	0	0	1	1	2	1	2	1	0	2	0	1	1	0	0	0	1	0	0	0	1	1	1	1	5	6	3	0	1	0	-.628001525653729	1.70743209148211	-.560007598398373	3.58998272884283	0	17	4	1	1
8343D21	1	0	0	0	0	0	0	0	1	0	0	0	1	1	1	1	0	0	0	0	0	0	1	1	.362223756906077	1	0	0	0	0	0	1	0	0	12	5	2	1	0	0	1.59180411070087	-.585473012396228	-.560007598398373	1	0	8.36222375690608	3	1	1
6242D15	1	0	0	0	0	1	1	0	0	0	0	1	0	2	1	2	2	1	1	1	1	1	1	1	0	2	1	0	2	0	1	0	2	1	5	5	2	1	0	0	1.59180411070087	-.585473012396228	-.560007598398373	2	0	24	4	1	1
6313A13	1	0	0	1	0	0	1	0	1	0	1	0	0	0	0	1	0	1	0	0	0	0	1	1	0	0	1	0	0	0	1	0	1	1	4	14	4	0	0	1	-.628001525653729	-.585473012396228	1.7850747256306	3	0	9	3	1	1
1011B27	1	0	0	0	0	0	0	1	1	0	0	0	1	0	0	1	0	1	0	0	0	0	1	0	0	1	1	1	1	0	0	1	1	1	4	5	2	1	0	0	1.59180411070087	-.585473012396228	-.560007598398373	2	0	11	1	1	1
1044D4	1	0	1	1	0	0	0	0	1	0	1	0	1	2	1	0	0	0	0	2	0	2	1	1	1	1	1	0	0	0	0	0	1	1	4	7	3	0	1	0	-.628001525653729	1.70743209148211	-.560007598398373	3	0	16	4	1	1
8333C25	1	0	0	0	0	1	0	1	1	0	0	0	1	1	0	2	2	2	2	1	1	1	1	0	0	1	1	0	2	0	1	0	2	2	4	10	4	0	0	1	-.628001525653729	-.585473012396228	1.7850747256306	3	0	23	4	1	1
1011D29	1	1	0	1	0	0	0	1	0	0	0	0	1	2	0	2	1	0	1	2	0	0	2	1	1	0	0	0	0	0	1	0	2	2	7	3	1	0	0	0	-.628001525653729	-.585473012396228	-.560007598398373	3	0	18	1	1	0
1383W20	1	0	0	0	0	0	0	0	1	0	1	0	1	1	0	1	0	1	0	1	0	1	1	1	0	1	0	0	1	0	0	0	1	0	4	6	3	0	1	0	-.628001525653729	1.70743209148211	-.560007598398373	1	0	12	3	1	1
1171T11	1	1	1	1	0	1	1	0	1	1	1	1	1	2	2	2	0	0	2	1	0	2	2	0	0	1	2	0	2	2	1	1	2	1	11	5	2	1	0	0	1.59180411070087	-.585473012396228	-.560007598398373	7	1	28	1	1	0
1011B15	1	1	0	0	0	0	0	1	1	0	0	0	1	0	0	0	0	0	0	1	0	0	0	0	2	0	1	0	0	0	0	1	0	0	3	5	2	1	0	0	1.59180411070087	-.585473012396228	-.560007598398373	3	0	6	1	1	1
2121B16	1	1	0	0	0	1	0	1	1	0	1	0	1	1	0	1	1	0	0	1	0	0	0	0	0	1	1	0	1	0	0	0	1	0	6	7	3	0	1	0	-.628001525653729	1.70743209148211	-.560007598398373	4	0	10	2	1	1
8333C18	1	0	0	0	0	0	0	0	0	0	0	0	1	0	0	1	0	1	0	0	1	0	1	0	0	1	0	1	1	0	0	0	1	1	5	14	4	0	0	1	-.628001525653729	-.585473012396228	1.7850747256306	0	0	10	4	1	1
911B17	1	1	0	0	1	0	0	1	1	0	0	0	1	1	0	2	2	1	1	2	0	1	2	2	0	2	2	2	.534948096885813	1	1	0	1	2	5	6	3	0	1	0	-.628001525653729	1.70743209148211	-.560007598398373	4	0	26.5349480968858	1	1	1
1122E21	1	0	0	0	0	0	0	0	1	0	0	0	2	2	0	1	0	0	0	0	0	0	2	1	0	1	1	0	0	0	0	1	0	0	2	7	3	0	1	0	-.628001525653729	1.70743209148211	-.560007598398373	1	0	11	2	1	1
1171T28	1	1	1	1	1	1	1	1	1	1	1	1	1	1	1	1	1	1	1	1	1	1	1	1	1	1	1	1	1	1	1	1	1	1	7	7	3	0	1	0	-.628001525653729	1.70743209148211	-.560007598398373	9	1	24	1	1	1
1484W25	1	1	0	0	0	0	1	0	0	0	1	0	1	1	0	1	0	0	0	0	0	0	1	1	0	0	0	1	1	0	0	0	0	0	6	11	4	0	0	1	-.628001525653729	-.585473012396228	1.7850747256306	2	0	8	4	1	1
2414A29	1	0	0	0	0	1	1	0	1	0	0	1	1	1	0	1	1	1	1	1	0	1	1	2	1	1	1	1	0	0	0	0	1	0	6	5	2	1	0	0	1.59180411070087	-.585473012396228	-.560007598398373	3	0	17	4	1	1
7222B19	1	0	0	0	0	0	0	0	0	0	0	0	1	1	0	0	0	0	0	0	0	0	1	0	0	0	0	0	1	0	1	0	1	1	6	4	2	1	0	0	1.59180411070087	-.585473012396228	-.560007598398373	0	0	7	3	1	1
8313A31	1	1	0	0	0	0	0	0	1	0	0	0	1	1	1	1	1	0	0	0	0	0	0	0	0	1	0	0	0	0	0	2	1	0	5	5	2	1	0	0	1.59180411070087	-.585473012396228	-.560007598398373	2	0	9	3	1	1
1011D14	1	1	0	1	0	0	0	0	0	0	1	0	1	0	0	2	1	0	0	1	1	1	2	0	0	1	0	0	0	0	0	0	0	0	5	9	4	0	0	1	-.628001525653729	-.585473012396228	1.7850747256306	2	0	11	1	1	1
3424B4	1	0	0	0	0	0	0	1	1	0	1	1	1	1	0	1	0	1	0	1	0	0	1	1	0	1	1	1	0	0	0	0	1	1	5	5	2	1	0	0	1.59180411070087	-.585473012396228	-.560007598398373	2	0	14	4	1	1
1133A20	1	0	0	0	0	0	0	0	0	0	0	1	0	.796321998612075	0	0	0	0	0	0	0	0	1	1	0	1	1	0	0	0	0	0	0	1	4	7	3	0	1	0	-.628001525653729	1.70743209148211	-.560007598398373	0	0	6.79632199861208	3	1	1
1022D17	1	1	1	0	0	0	1	1	1	0	0	0	1	2	0	2	1	1	0	1	2	0	2	1	0	1	1	0	0	0	0	1	1	2	4	8	4	0	0	1	-.628001525653729	-.585473012396228	1.7850747256306	5	1	19	2	1	1
3111A12	1	1	0	0	0	0	0	0	1	0	1	0	1	1	0	2	2	1	0	1	0	0	1	1	0	1	2	1	1	1	1	0	1	1	3	5	2	1	0	0	1.59180411070087	-.585473012396228	-.560007598398373	2	0	20	2	1	1
933B20	1	0	0	1	0	0	1	1	1	0	1	1	1	1	1	2	2	1	1	2	2	1	2	1	1	1	2	1	1	1	1	2	2	2	5	6	3	0	1	0	-.628001525653729	1.70743209148211	-.560007598398373	4	0	33	3	1
1044A14	1	1	0	1	0	0	0	0	1	0	1	1	1	2	1	1	1	1	0	1	0	0	2	2	1	1	1	1	0	0	1	0	1	1	6	5	2	1	0	0	1.59180411070087	-.585473012396228	-.560007598398373	3	0	21	3	1	1
1044C17	1	0	0	0	0	0	0	0	0	0	1	1	1	2	0	1	0	1	0	0	0	0	1	1	0	1	2	0	1	0	1	1	1	1	4	8	4	0	0	1	-.628001525653729	-.585473012396228	1.7850747256306	0	0	17	4	1	0
3212A6	1	0	0	0	0	0	0	0	0	0	0	0	1	0	0	0	0	0	0	0	0	0	0	0	0	0	0	0	0	0	0	0	0	0	3	11	4	0	0	1	-.628001525653729	-.585473012396228	1.7850747256306	0	0	1	3	1	1
1033C7	1	0	0	0	0	0	0	0	1	0	0	1	0	0	0	1	2	1	0	1	1	0	1	1	0	0	0	1	0	1	0	1	1	1	4	6	3	0	1	0	-.628001525653729	1.70743209148211	-.560007598398373	1	0	14	3	1	1
1161P30	1	1	0	0	0	0	0	0	0	0	2	0	1	2	2	1	1	2	2	0	2	0	2	1	0	2	1	0	2	0	1	0	1	2	15	14	4	0	0	1	-.628001525653729	-.585473012396228	1.7850747256306	1	0	27	2	1	1
8232C22	1	1	0	0	0	1	1	0	1	0	1	1	2	2	1	2	2	1	0	1	0	1	2	0	0	2	1	1	1	0	0	0	2	0	5	6	3	0	1	0	-.628001525653729	1.70743209148211	-.560007598398373	4	0	23	1	1	1
1033B2	1	1	0	0	0	0	1	1	0	0	1	1	1	0	1	1	0	0	0	1	0	0	2	1	0	2	1	0	0	1	1	0	1	1	5	7	3	0	1	0	-.628001525653729	1.70743209148211	-.560007598398373	3	0	16	3	1	1
1161P22	1	0	1	0	0	0	0	0	0	0	0	0	1	1	0	2	1	0	0	1	0	0	1	0	0	0	0	0	0	0	0	0	1	1	3	5	2	1	0	0	1.59180411070087	-.585473012396228	-.560007598398373	1	0	9	2	1	1
5222B11	1	1	0	0	0	1	0	0	1	0	0	0	1	2	0	1	2	0	0	1	1	0	2	0	0	1	1	0	0	0	0	0	1	1	3	6	3	0	1	0	-.628001525653729	1.70743209148211	-.560007598398373	3	0	14	3	1	1
944C29	1	0	0	0	0	0	0	0	1	0	0	0	1	1	0	2	0	1	0	2	0	0	0	1	0	0	1	0	0	0	1	0	1	0	8	9	4	0	0	1	-.628001525653729	-.585473012396228	1.7850747256306	1	0	11	4	1	1
6232C14	1	0	0	0	0	0	0	0	0	0	0	0	1	1	0	1	0	0	0	1	0	0	0	0	0	0	0	0	0	0	0	0	1	0	4	4	2	1	0	0	1.59180411070087	-.585473012396228	-.560007598398373	0	0	5	3	1	1
6313A7	1	1	0	0	0	0	1	0	0	0	0	0	2	1	0	1	0	0	0	1	0	0	0	0	0	0	0	0	0	0	0	0	0	0	3	8	4	0	0	1	-.628001525653729	-.585473012396228	1.7850747256306	2	0	5	3	1	1
1484W29	1	1	0	0	0	0	0	0	0	0	2	0	0	2	0	2	2	0	0	0	0	0	0	0	0	0	0	0	0	0	1	0	1	0	6	11	4	0	0	1	-.628001525653729	-.585473012396228	1.7850747256306	1	0	10	4	1	1
1022A19	1	1	0	1	0	0	0	0	1	0	1	0	1	1	0	0	0	1	0	0	0	1	1	0	1	1	1	0	0	1	0	0	1	0	6	6	3	0	1	0	-.628001525653729	1.70743209148211	-.560007598398373	3	0	11	2	1	1
2111A27	1	1	1	0	0	0	1	0	1	0	0	0	1	1	1	1	0	1	1	2	0	0	0	1	1	1	1	0	0	0	0	0	1	0	4	4	2	1	0	0	1.59180411070087	-.585473012396228	-.560007598398373	4	0	13	2	1	1
5222B33	1	0	0	0	0	0	0	0	1	0	1	0	2	1	0	1	0	0	0	0	0	0	1	1	0	0	0	0	0	0	0	1	2	1	4	8	4	0	0	1	-.628001525653729	-.585473012396228	1.7850747256306	1	0	11	3	1	1
5212A23	1	0	0	1	0	0	0	0	1	1	0	0	1	1	1	1	0	0	0	0	1	2	1	2	0	1	1	0	1	2	2	1	2	2	5	11	4	0	0	1	-.628001525653729	-.585473012396228	1.7850747256306	3	0	22	4	1	0
1464P34	1	1	1	1	1	0	0	0	1	0	1	1	1	1	1	1	1	1	1	1	1	1	1	1	1	1	1	1	1	1	1	1	1	1	6	6	3	0	1	0	-.628001525653729	1.70743209148211	-.560007598398373	5	1	24	4	1	1
7212A19	1	1	0	1	1	0	0	0	1	1	0	0	1	2	1	2	0	1	0	1	1	0	2	1	1	1	1	1	1	2	1	0	1	1	5	5	2	1	0	0	1.59180411070087	-.585473012396228	-.560007598398373	5	1	22	2	1	1
8323B12	1	1	0	1	0	0	1	0	0	0	0	0	1	1	0	2	2	1	0	0	1	0	2	0	0	1	1	0	1	2	2	0	2	2	5	10	4	0	0	1	-.628001525653729	-.585473012396228	1.7850747256306	3	0	21	3	1	1
1011C16	1	1	0	0	0	0	0	0	1	0	0	1	1	0	2	2	1	0	1	0	0	0	1	1	0	0	0	0	0	1	0	0	1	0	3	4	2	1	0	0	1.59180411070087	-.585473012396228	-.560007598398373	2	0	12	1	1	0
1022B20	1	1	1	0	1	0	1	1	1	0	0	1	2	2	1	1	1	1	0	0	1	0	2	0	0	0	0	0	1	0	1	0	2	2	3	9	4	0	0	1	-.628001525653729	-.585473012396228	1.7850747256306	6	1	18	1	1	1
1133B28	1	1	0	1	0	0	1	0	0	0	0	0	1	1	0	0	0	0	1	0	0	0	1	1	0	1	1	0	1	0	0	0	1	0	4	5	2	1	0	0	1.59180411070087	-.585473012396228	-.560007598398373	3	0	9	3	1	1
1181W18	1	0	0	0	0	0	1	0	0	0	0	0	0	0	0	1	0	0	0	1	0	0	0	1	0	0	1	0	0	0	0	0	0	0	6	6	3	0	1	0	-.628001525653729	1.70743209148211	-.560007598398373	1	0	4	1	1	0
1484W26	1	0	0	0	0	0	0	0	0	0	0	0	0	0	0	0	0	0	0	0	0	0	0	0	0	0	0	0	0	0	0	0	0	0	5	5	2	1	0	0	1.59180411070087	-.585473012396228	-.560007598398373	0	0	0	4	1	1
1011C21	1	0	0	1	0	0	1	0	1	0	0	0	1	0	0	2	1	0	0	1	0	1	1	0	0	0	1	0	1	1	0	0	0	0	4	6	3	0	1	0	-.628001525653729	1.70743209148211	-.560007598398373	3	0	10	1	1	1
1151K30	1	0	0	1	0	0	0	1	0	0	1	0	1	1	1	2	1	1	0	0	0	0	0	0	0	0	0	0	0	0	0	0	1	0	2	4	2	1	0	0	1.59180411070087	-.585473012396228	-.560007598398373	2	0	9	2	1	1
1454K25	1	0	0	0	0	1	0	0	1	0	0	0	1	1	1	2	2	0	0	0	0	0	1	1	1	0	1	0	0	1	0	0	1	1	7	9	4	0	0	1	-.628001525653729	-.585473012396228	1.7850747256306	2	0	14	4	1	1
2121B23	1	0	0	0	0	0	0	0	0	0	0	1	0	0	0	0	0	0	0	0	0	0	0	1	0	0	0	1	0	1	0	0	1	0	1	1	1	0	0	0	-.628001525653729	-.585473012396228	-.560007598398373	0	0	5	2	1	1
2212A17	1	0	0	1	1	1	0	1	0	0	0	0	1	0	0	0	1	0	0	1	0	0	1	1	0	0	0	1	1	0	0	1	1	1	2	4	2	1	0	0	1.59180411070087	-.585473012396228	-.560007598398373	4	0	10	2	1	1
1033D30	1	1	0	1	1	0	1	1	1	0	0	1	1	2	2	2	1	2	1	2	1	0	1	1	2	2	2	0	1	0	2	0	0	0	4	7	3	0	1	0	-.628001525653729	1.70743209148211	-.560007598398373	6	1	26	3	1	1
1022A1	1	1	0	1	0	1	0	1	1	0	0	0	2	2	0	2	2	2	1	2	1	0	1	1	1	1	2	2	1	0	0	1	2	1	5	10	4	0	0	1	-.628001525653729	-.585473012396228	1.7850747256306	5	1	27	2	1	1
3232C20	1	0	0	0	0	0	0	1	1	0	0	0	1	0	0	0	1	1	0	1	0	0	0	1	0	1	1	0	1	0	0	0	0	0	1	8	4	0	0	1	-.628001525653729	-.585473012396228	1.7850747256306	2	0	8	2	1	0
1022C24	1	0	0	0	0	0	0	0	0	0	0	0	0	0	0	0	1	0	0	0	0	0	0	0	0	0	0	0	0	0	0	0	1	0	5	9	4	0	0	1	-.628001525653729	-.585473012396228	1.7850747256306	0	0	2	4	1	0
7242D6	1	0	0	0	0	0	0	0	0	0	0	0	1	0	0	1	1	0	0	1	0	0	0	0	0	0	0	0	0	0	0	0	0	0	5	11	4	0	0	1	-.628001525653729	-.585473012396228	1.7850747256306	0	0	4	3	1	0
1011C24	1	1	0	0	0	0	1	0	1	0	0	0	1	1	0	1	1	1	2	1	1	1	1	1	0	1	1	1	1	1	1	0	2	2	5	6	3	0	1	0	-.628001525653729	1.70743209148211	-.560007598398373	3	0	22	1	1	1
6242D6	1	1	0	1	0	0	0	0	1	0	0	0	1	0	1	1	1	1	1	1	0	1	0	1	0	0	1	0	1	0	0	0	0	0	7	6	3	0	1	0	-.628001525653729	1.70743209148211	-.560007598398373	3	0	11	3	1	1
1011B21	1	0	0	0	0	1	1	1	0	0	0	0	1	1	0	1	2	1	0	2	1	0	2	0	0	0	0	0	0	0	2	0	1	1	4	9	4	0	0	1	-.628001525653729	-.585473012396228	1.7850747256306	3	0	15	1	1	1
944C30	1	1	0	1	0	0	0	1	1	0	1	1	1	1	1	1	1	1	1	1	1	2	1	0	1	0	0	0	0	1	0	0	0	0	1	4	2	1	0	0	1.59180411070087	-.585473012396228	-.560007598398373	4	0	16	4	1	1
1161P26	1	1	0	0	0	0	0	0	1	0	0	0	1	1	1	1	2	1	0	0	0	1	2	1	1	1	1	0	1	1	1	0	1	1	5	8	4	0	0	1	-.628001525653729	-.585473012396228	1.7850747256306	2	0	19	2	1	1
1252K34	1	0	0	0	0	0	0	0	0	0	0	0	0	0	0	1	0	0	0	0	0	0	0	0	0	0	0	0	0	0	0	0	0	0	4	9	4	0	0	1	-.628001525653729	-.585473012396228	1.7850747256306	0	0	1	2	1	1
1353K34	1	1	1	0	0	0	0	0	0	0	0	0	1	0	0	1	0	0	1	0	0	1	1	1	1	0	0	0	0	1	1	0	1	0	8	10	4	0	0	1	-.628001525653729	-.585473012396228	1.7850747256306	2	0	10	3	1	1
1022D12	1	1	0	1	0	1	0	0	1	0	0	0	1	1	1	1	2	2	0	0	1	0	1	1	1	1	1	0	1	0	1	0	1	0	6	6	3	0	1	0	-.628001525653729	1.70743209148211	-.560007598398373	4	0	17	2	1	1
2424B24	1	1	0	0	0	0	0	1	0	0	0	0	0	0	0	1	0	0	0	2	0	0	1	1	0	0	1	0	0	0	0	0	0	0	3	7	3	0	1	0	-.628001525653729	1.70743209148211	-.560007598398373	2	0	6	4	1	1
1022B5	1	0	0	0	0	0	0	0	0	0	0	0	1	1	0	0	0	0	0	0	0	0	1	1	0	0	0	0	0	0	0	1	1	0	3	6	3	0	1	0	-.628001525653729	1.70743209148211	-.560007598398373	0	0	6	2	1	1
1171T24	1	1	1	0	1	0	0	0	1	1	1	1	2	2	0	2	1	2	0	2	0	0	2	0	1	0	1	1	1	0	0	0	2	2	4	4	2	1	0	0	1.59180411070087	-.585473012396228	-.560007598398373	5	1	23	1	1	1
6212A6	1	1	0	0	1	0	0	1	0	0	1	0	1	1	0	1	1	0	2	0	0	1	1	1	1	1	0	2	1	0	1	0	1	1	4	6	3	0	1	0	-.628001525653729	1.70743209148211	-.560007598398373	3	0	18	2	1	1
6212A13	1	1	0	0	1	0	0	0	0	0	1	0	1	2	1	1	0	1	0	1	1	0	1	1	0	2	1	0	1	0	0	0	1	1	5	5	2	1	0	0	1.59180411070087	-.585473012396228	-.560007598398373	2	0	17	3	1	1
7212A7	1	1	0	0	0	1	0	1	1	1	1	0	1	1	2	0	1	0	1	1	0	1	1	1	1	0	1	1	2	1	0	0	1	0	4	3	1	0	0	0	-.628001525653729	-.585473012396228	-.560007598398373	5	1	18	3	1	0
8313A27	1	0	0	0	0	0	0	0	1	0	0	0	1	1	0	1	0	0	0	0	0	0	1	0	0	1	0	0	0	0	0	0	1	1	3	5	2	1	0	0	1.59180411070087	-.585473012396228	-.560007598398373	1	0	7	3	1	1
922B29	1	1	0	1	1	0	0	1	1	0	1	1	1	1	1	1	1	1	1	0	0	0	1	1	1	1	1	1	1	1	0	1	1	1	6	6	3	0	1	0	-.628001525653729	1.70743209148211	-.560007598398373	5	1	20	2	1	1
1011C8	1	0	0	1	0	0	0	0	0	0	0	0	1	0	0	1	.649377593360996	0	1	0	0	0	1	0	0	0	1	0	0	0	0	1	0	0	5	5	2	1	0	0	1.59180411070087	-.585473012396228	-.560007598398373	1	0	6.649377593361	1	1	1
12313A13(1)	1	0	0	0	0	0	0	0	0	0	0	0	0	0	0	0	0	0	0	0	0	0	0	0	0	0	0	0	0	0	0	0	0	0	3	1	1	0	0	0	-.628001525653729	-.585473012396228	-.560007598398373	0	0	0	3	1	1
7212A16	1	0	0	0	0	0	1	1	1	0	1	0	1	1	0	1	0	0	0	1	0	0	1	1	0	1	0	0	0	0	1	1	1	1	5	8	4	0	0	1	-.628001525653729	-.585473012396228	1.7850747256306	3	0	12	3	1	1
1044C6	1	1	0	1	1	1	0	0	1	0	1	0	1	1	0	2	0	0	0	0	0	1	0	0	1	1	1	1	2	0	2	2	2	0	8	7	3	0	1	0	-.628001525653729	1.70743209148211	-.560007598398373	5	1	18	3	1	1
1252K24	1	1	0	1	0	1	1	1	1	0	1	0	1	0	1	1	1	1	0	2	1	2	2	0	1	1	2	1	1	1	0	0	0	0	9	7	3	0	1	0	-.628001525653729	1.70743209148211	-.560007598398373	6	1	20	2	1	1
3111A22	1	0	0	0	0	0	0	0	0	0	0	0	1	0	0	0	0	0	0	0	0	0	2	0	0	0	0	1	0	0	0	0	0	0	3	3	1	0	0	0	-.628001525653729	-.585473012396228	-.560007598398373	0	0	4	1	1	1
3131C1	1	0	0	0	0	0	0	0	0	0	1	1	1	1	1	1	1	1	1	1	1	1	1	1	1	0	1	1	1	1	1	1	1	1	2	4	2	1	0	0	1.59180411070087	-.585473012396228	-.560007598398373	0	0	23	2	1	1
1022A12	1	0	0	1	0	0	0	0	0	0	0	0	1	0	0	1	0	0	0	1	0	0	1	0	0	0	0	0	0	0	0	0	1	0	2	4	2	1	0	0	1.59180411070087	-.585473012396228	-.560007598398373	1	0	5	1	1	1
1022D25	1	0	0	0	0	0	0	0	0	0	0	0	0	0	0	1	0	0	0	0	0	0	0	0	0	0	1	0	0	0	0	0	1	1	3	3	1	0	0	0	-.628001525653729	-.585473012396228	-.560007598398373	0	0	4	1	1	1
1033C2	1	0	0	0	0	0	0	0	1	0	1	1	1	1	1	1	1	0	.26408572416177	0	0	0	0	1	0	0	1	0	0	0	1	0	1	0	2	5	2	1	0	0	1.59180411070087	-.585473012396228	-.560007598398373	1	0	11.2640857241618	3	1	1
1044E16	1	0	0	0	0	0	0	0	1	0	1	0	1	1	0	0	0	1	0	1	0	0	0	1	0	1	0	0	0	0	1	0	0	0	3	5	2	1	0	0	1.59180411070087	-.585473012396228	-.560007598398373	1	0	8	4	1	1
6222B6	1	0	0	0	1	0	0	0	0	0	1	0	1	1	0	1	1	0	0	0	0	0	0	1	0	0	0	0	0	0	1	0	2	1	5	8	4	0	0	1	-.628001525653729	-.585473012396228	1.7850747256306	1	0	10	2	1	1
1022D31	1	0	0	0	0	1	0	0	0	0	0	0	1	1	1	0	0	0	1	0	0	0	1	1	0	1	1	0	0	0	0	0	0	1	4	3	1	0	0	0	-.628001525653729	-.585473012396228	-.560007598398373	1	0	9	3	1	0
1044C8	1	1	0	1	0	1	0	1	1	0	1	0	1	1	2	2	2	1	0	1	1	0	1	2	1	1	0	1	0	0	0	1	1	1	6	7	3	0	1	0	-.628001525653729	1.70743209148211	-.560007598398373	5	1	21	4	1	0
3444D6	1	0	0	0	0	0	0	0	0	0	1	0	1	1	0	0	0	0	0	0	0	0	1	1	0	0	0	0	0	0	0	0	1	0	2	8	4	0	0	1	-.628001525653729	-.585473012396228	1.7850747256306	0	0	6	4	1	1
1033B26	1	0	0	0	0	1	0	0	1	0	0	0	0	0	0	0	0	0	0	0	0	0	1	0	0	1	0	0	0	0	0	1	1	0	2	6	3	0	1	0	-.628001525653729	1.70743209148211	-.560007598398373	2	0	4	3	1	0
1133C18	1	1	0	1	0	0	0	0	0	0	0	0	1	1	0	1	2	1	0	1	0	0	1	0	0	1	0	0	1	0	1	0	1	2	4	4	2	1	0	0	1.59180411070087	-.585473012396228	-.560007598398373	2	0	14	2	1	1
2111A12	1	0	0	0	0	0	0	1	0	0	0	1	0	0	0	1	1	0	0	1	0	0	1	0	0	0	0	0	0	0	0	0	1	0	2	4	2	1	0	0	1.59180411070087	-.585473012396228	-.560007598398373	1	0	6	1	1	1
5212A3	1	1	0	0	0	0	1	0	1	0	0	0	0	0	0	1	1	0	0	1	0	0	1	1	0	0	1	0	1	0	0	1	0	1	4	6	3	0	1	0	-.628001525653729	1.70743209148211	-.560007598398373	3	0	9	2	1	0
933B29	1	1	0	0	0	0	0	0	0	0	0	0	1	0	0	1	0	0	0	0	0	0	1	0	0	1	0	0	0	0	0	0	1	1	3	2	1	0	0	0	-.628001525653729	-.585473012396228	-.560007598398373	1	0	6	2	1	1
1011A3	1	0	0	0	0	0	0	0	0	0	0	0	0	1	0	1	1	0	0	0	0	0	0	0	1	1	0	0	0	0	0	0	0	0	4	9	4	0	0	1	-.628001525653729	-.585473012396228	1.7850747256306	0	0	5	1	1	1
1011B12	1	0	0	1	0	0	1	0	1	0	1	0	1	2	0	1	1	2	0	0	0	1	0	1	0	1	1	1	2	0	0	0	1	0	3	4	2	1	0	0	1.59180411070087	-.585473012396228	-.560007598398373	3	0	16	1	1	0
1044A10	1	0	0	0	0	0	0	0	0	0	0	0	1	1	0	0	0	0	0	0	0	0	0	0	0	1	0	0	0	0	0	0	0	1	6	10	4	0	0	1	-.628001525653729	-.585473012396228	1.7850747256306	0	0	4	4	1	0
1122A13	1	0	0	0	0	0	0	0	1	0	0	0	1	1	0	2	0	0	0	0	1	0	0	0	0	1	0	0	0	0	0	0	1	0	3	7	3	0	1	0	-.628001525653729	1.70743209148211	-.560007598398373	1	0	7	2	1	1
1454K20	1	0	0	0	0	0	0	1	1	0	0	0	0	0	0	1	0	0	0	0	0	0	0	0	0	0	0	0	0	0	0	0	0	0	4	6	3	0	1	0	-.628001525653729	1.70743209148211	-.560007598398373	2	0	1	4	1	1
2232C17	1	1	0	0	1	0	0	0	1	0	0	0	1	2	0	0	2	2	2	2	1	1	1	0	1	1	0	0	0	1	1	0	1	1	8	5	2	1	0	0	1.59180411070087	-.585473012396228	-.560007598398373	3	0	20	3	1	1
2242D15	1	1	1	1	1	0	0	1	1	1	1	1	1	1	1	1	1	1	1	1	1	1	1	1	1	1	1	1	1	1	1	1	1	1	15	13	4	0	0	1	-.628001525653729	-.585473012396228	1.7850747256306	7	1	24	4	1	0
922C25	1	1	0	0	0	0	0	0	0	0	1	0	0	0	2	0	0	0	0	0	1	1	1	0	0	1	0	1	0	1	1	0	1	0	5	2	1	0	0	0	-.628001525653729	-.585473012396228	-.560007598398373	1	0	11	2	1	0
1133B25	1	0	0	0	0	0	0	0	1	0	0	1	0	2	1	1	1	0	0	0	0	0	1	1	0	0	1	2	0	0	0	0	1	1	4	6	3	0	1	0	-.628001525653729	1.70743209148211	-.560007598398373	1	0	13	3	1	1
4242D28	1	0	0	0	0	0	0	1	0	0	0	0	0	0	0	2	0	0	2	2	0	0	0	0	0	0	0	0	0	0	0	0	0	0	1	1	1	0	0	0	-.628001525653729	-.585473012396228	-.560007598398373	1	0	6	3	1	0
5242D36	1	1	0	1	0	1	1	0	1	1	1	1	1	1	2	2	1	1	2	2	1	2	0	2	1	1	0	1	2	2	2	0	2	2	10	11	4	0	0	1	-.628001525653729	-.585473012396228	1.7850747256306	6	1	32	3	1	1
6333C2	1	1	0	0	0	0	0	0	0	0	1	0	0	0	2	1	1	.605199306759099	0	2	1	0	1	1	1	0	0	2	1	2	1	0	0	0	4	5	2	1	0	0	1.59180411070087	-.585473012396228	-.560007598398373	1	0	17.6051993067591	3	1	1
5242D2	1	1	0	1	1	1	0	1	0	1	0	0	1	1	2	2	1	1	1	2	0	1	0	1	0	1	0	0	0	0	1	0	0	0	6	10	4	0	0	1	-.628001525653729	-.585473012396228	1.7850747256306	6	1	15	1	1	0
1022A14	1	1	0	1	0	0	0	0	1	0	1	0	2	2	2	1	1	1	0	0	0	0	1	2	1	2	2	1	1	2	1	2	1	1	5	11	4	0	0	1	-.628001525653729	-.585473012396228	1.7850747256306	3	0	27	2	1	1
1022C15	1	0	0	0	1	0	0	0	0	0	0	0	1	0	0	1	0	1	0	0	0	0	1	0	0	0	1	0	0	0	0	0	1	0	5	3	1	0	0	0	-.628001525653729	-.585473012396228	-.560007598398373	1	0	6	2	1	1
3141D8	1	1	1	1	0	0	0	0	1	0	2	0	1	2	0	2	1	1	0	1	2	0	1	0	1	1	1	1	0	1	2	1	0	2	6	4	2	1	0	0	1.59180411070087	-.585473012396228	-.560007598398373	4	0	23	1	1	1
3343D24	1	1	0	0	1	0	1	0	0	0	0	0	0	0	0	0	0	0	0	0	0	0	0	0	0	0	0	0	0	0	0	0	0	0	1	11	4	0	0	1	-.628001525653729	-.585473012396228	1.7850747256306	3	0	0	3	1	1
3434C21	1	1	0	0	0	0	0	0	1	0	0	0	1	1	0	0	0	1	0	1	0	0	0	1	0	0	0	0	0	0	0	0	0	0	4	14	4	0	0	1	-.628001525653729	-.585473012396228	1.7850747256306	2	0	5	4	1	1
7232C5	1	1	1	0	1	1	0	0	1	1	0	1	1	1	0	1	0	1	0	1	0	0	0	0	1	1	0	1	0	0	0	0	0	0	4	3	1	0	0	0	-.628001525653729	-.585473012396228	-.560007598398373	6	1	9	2	1	1
1033C17	1	0	0	0	0	0	0	0	0	0	0	0	0	0	0	0	0	0	0	0	0	0	0	0	0	0	1	0	0	0	0	0	1	0	4	2	1	0	0	0	-.628001525653729	-.585473012396228	-.560007598398373	0	0	2	2	1	0
1122A23	1	0	0	0	1	0	0	0	1	0	0	0	0	2	0	2	1	1	0	1	0	0	1	1	0	2	0	1	0	0	1	0	1	1	5	3	1	0	0	0	-.628001525653729	-.585473012396228	-.560007598398373	2	0	15	1	1	1
2222B19	1	1	0	0	1	1	0	0	1	0	0	0	0	1	0	1	1	0	0	1	0	0	1	0	0	1	0	0	0	0	1	0	0	0	8	3	1	0	0	0	-.628001525653729	-.585473012396228	-.560007598398373	4	0	7	2	1	1
2242D21	1	0	0	0	1	0	0	0	1	0	0	1	2	2	0	2	2	1	0	2	1	0	2	0	1	0	0	0	2	0	1	0	1	0	4	9	4	0	0	1	-.628001525653729	-.585473012396228	1.7850747256306	2	0	20	3	1	1
8212A21	1	0	0	0	0	0	0	0	1	0	0	0	1	0	0	0	0	0	0	1	0	0	0	1	0	0	0	0	0	0	0	0	1	0	4	2	1	0	0	0	-.628001525653729	-.585473012396228	-.560007598398373	1	0	4	2	1	1
3444D25	1	0	0	0	0	0	0	0	0	0	0	0	0	0	0	0	0	0	0	0	0	0	1	0	0	0	0	0	0	0	0	0	1	0	1	9	4	0	0	1	-.628001525653729	-.585473012396228	1.7850747256306	0	0	2	4	1	1
1011A12	1	1	1	1	0	0	0	0	1	0	0	0	0	0	1	1	1	1	0	0	0	0	0	0	1	0	0	1	0	0	0	0	0	0	3	4	2	1	0	0	1.59180411070087	-.585473012396228	-.560007598398373	4	0	6	1	1	0
1022D21	1	1	0	1	0	0	0	1	1	0	1	0	1	0	0	1	0	1	1	1	0	1	0	1	1	1	2	1	1	0	1	0	0	0	6	7	3	0	1	0	-.628001525653729	1.70743209148211	-.560007598398373	4	0	15	3	1	1
1122E26	1	0	0	0	0	0	0	0	0	0	0	0	1	0	0	.855167646042171	0	0	0	1	0	0	0	0	0	0	0	0	0	0	0	0	0	0	3	4	2	1	0	0	1.59180411070087	-.585473012396228	-.560007598398373	0	0	2.85516764604217	1	1	1
1181W15	1	1	0	0	0	1	1	0	0	0	1	0	1	1	0	0	0	0	0	0	0	0	0	0	1	0	1	0	1	0	0	0	1	1	5	7	3	0	1	0	-.628001525653729	1.70743209148211	-.560007598398373	3	0	8	2	1	1
933C27	1	0	1	1	1	1	0	0	1	0	1	1	1	1	1	1	1	1	1	1	1	1	1	1	1	0	0	0	0	0	0	0	0	0	4	1	1	0	0	0	-.628001525653729	-.585473012396228	-.560007598398373	5	1	15	3	1	1
1022B12	1	1	0	0	0	0	0	0	0	0	0	0	1	2	1	1	0	1	0	1	1	0	1	0	0	0	0	0	0	0	1	0	2	1	5	5	2	1	0	0	1.59180411070087	-.585473012396228	-.560007598398373	1	0	13	3	1	1
2212A14	1	0	0	1	1	1	0	1	1	0	0	0	1	1	1	0	1	0	1	2	0	0	1	1	1	1	1	0	1	0	0	0	1	1	7	6	3	0	1	0	-.628001525653729	1.70743209148211	-.560007598398373	5	1	15	2	1	1
5212A16	1	1	0	1	1	1	1	1	1	1	1	1	1	1	1	1	1	1	1	1	1	0	1	1	0	1	1	0	1	0	0	0	0	0	12	9	4	0	0	1	-.628001525653729	-.585473012396228	1.7850747256306	8	1	16	3	1	1
7232C9	1	1	0	0	0	0	0	0	1	0	0	0	0	1	0	2	0	0	0	0	0	0	2	1	0	0	0	0	0	0	0	0	2	0	4	6	3	0	1	0	-.628001525653729	1.70743209148211	-.560007598398373	2	0	8	3	1	0
1133A33	1	0	0	0	0	0	0	1	0	0	1	0	0	2	1	0	0	0	0	0	0	0	1	1	0	0	0	0	0	0	1	1	0	0	4	7	3	0	1	0	-.628001525653729	1.70743209148211	-.560007598398373	1	0	8	3	1	1
1133C26	1	0	0	1	1	1	0	1	1	0	0	0	1	1	0	0	0	1	1	2	1	1	1	1	1	2	1	1	1	0	1	1	1	0	3	2	1	0	0	0	-.628001525653729	-.585473012396228	-.560007598398373	5	1	19	3	1	1
1363P29	1	0	0	0	0	0	0	0	1	0	0	0	0	0	0	0	0	0	0	0	0	0	0	0	0	0	0	0	0	0	0	0	1	1	3	11	4	0	0	1	-.628001525653729	-.585473012396228	1.7850747256306	1	0	2	4	1	0
2131C29	1	0	0	0	1	0	0	0	0	0	0	0	1	1	0	2	1	1	0	0	0	0	0	1	0	0	0	0	0	0	0	0	0	0	2	9	4	0	0	1	-.628001525653729	-.585473012396228	1.7850747256306	1	0	7	2	1	0
3222B7	1	0	0	0	0	0	0	0	0	0	0	0	1	1	0	1	1	0	0	0	0	0	0	0	0	1	1	0	0	0	0	0	0	0	1	1	1	0	0	0	-.628001525653729	-.585473012396228	-.560007598398373	0	0	6	2	1	1
3444D18	1	0	0	0	0	0	0	0	0	0	0	0	0	0	0	0	0	0	0	0	0	0	0	0	0	0	0	0	0	0	0	0	0	0	1	11	4	0	0	1	-.628001525653729	-.585473012396228	1.7850747256306	0	0	0	4	1	1
3444D20	1	0	0	0	0	0	0	0	1	0	0	0	0	0	0	0	0	0	0	0	0	0	0	0	0	0	0	0	0	0	0	0	0	0	4	4	2	1	0	0	1.59180411070087	-.585473012396228	-.560007598398373	1	0	0	4	1	1
6222B4	1	1	1	1	0	1	1	0	0	0	1	0	.753282653766413	2	0	1	1	1	1	1	1	0	1	1	1	0	0	0	1	1	1	0	1	1	6	9	4	0	0	1	-.628001525653729	-.585473012396228	1.7850747256306	5	1	17.7532826537664	3	1	1
6343D11	1	0	0	0	0	0	0	0	0	0	0	0	1	0	0	0	1	0	0	0	0	0	1	0	0	0	1	0	1	0	0	0	0	0	3	5	2	1	0	0	1.59180411070087	-.585473012396228	-.560007598398373	0	0	5	3	1	0
1022A17	1	1	0	0	0	0	0	0	1	0	1	0	0	0	1	1	2	0	0	0	0	0	1	0	0	1	1	2	1	0	2	0	2	1	5	7	3	0	1	0	-.628001525653729	1.70743209148211	-.560007598398373	2	0	16	2	1	1
1033A13	1	1	0	0	0	0	0	1	0	0	1	0	1	2	1	0	0	0	0	1	1	1	1	0	0	1	0	0	1	0	1	0	1	1	7	11	4	0	0	1	-.628001525653729	-.585473012396228	1.7850747256306	2	0	14	2	1	1
1044D18	1	0	0	0	0	0	0	1	0	0	0	0	1	0	0	1	1	0	0	1	0	0	1	0	0	0	0	0	0	0	0	0	0	0	3	3	1	0	0	0	-.628001525653729	-.585473012396228	-.560007598398373	1	0	5	4	1	1
1272T23	1	0	1	0	0	0	1	0	1	0	1	0	1	1	0	2	1	1	0	1	1	0	1	1	0	1	1	0	1	1	0	1	0	1	7	9	4	0	0	1	-.628001525653729	-.585473012396228	1.7850747256306	3	0	17	2	1	1
2141D16	1	1	0	1	0	0	1	0	0	0	1	0	2	1	1	1	2	1	0	0	1	0	1	0	1	1	0	0	0	1	0	1	1	0	4	6	3	0	1	0	-.628001525653729	1.70743209148211	-.560007598398373	3	0	16	1	1	1
2343D12	1	0	0	0	0	0	1	1	0	0	0	0	1	0	1	1	0	1	0	0	0	0	0	0	0	1	1	0	1	0	0	1	0	0	6	9	4	0	0	1	-.628001525653729	-.585473012396228	1.7850747256306	2	0	8	4	1	0
3111A26	1	0	0	0	0	0	0	0	0	0	0	0	0	0	0	1	0	0	0	0	0	0	0	0	0	0	0	0	0	0	0	0	0	0	1	6	3	0	1	0	-.628001525653729	1.70743209148211	-.560007598398373	0	0	1	2	1	1
7222B17	1	1	1	1	0	0	1	0	1	0	1	0	1	1	0	1	0	1	0	1	0	1	0	0	1	0	0	1	0	0	0	0	0	0	6	1	1	0	0	0	-.628001525653729	-.585473012396228	-.560007598398373	5	1	9	3	1	1
8343D22	1	1	0	0	1	0	1	0	0	0	0	0	1	1	0	2	2	0	0	0	0	0	0	1	0	0	2	1	0	1	0	0	0	1	7	11	4	0	0	1	-.628001525653729	-.585473012396228	1.7850747256306	3	0	12	3	1	1
1011C31	1	1	0	0	0	0	1	0	0	0	0	0	1	2	0	1	0	1	0	2	0	0	1	0	0	0	0	0	0	0	1	0	0	0	4	4	2	1	0	0	1.59180411070087	-.585473012396228	-.560007598398373	2	0	9	1	1	1
1033A3	1	0	0	0	0	0	0	0	0	0	1	0	0	1	1	1	0	0	0	0	0	0	1	0	1	1	0	0	0	0	1	0	0	1	5	11	4	0	0	1	-.628001525653729	-.585473012396228	1.7850747256306	0	0	9	3	1	1
1033A21	1	1	0	0	0	0	0	0	0	0	0	0	0	1	0	1	1	1	0	0	0	0	1	1	0	0	1	0	0	0	0	0	1	0	3	4	2	1	0	0	1.59180411070087	-.585473012396228	-.560007598398373	1	0	8	3	1	1
1033B15	1	0	0	0	0	0	0	0	0	0	0	0	0	1	0	1	0	0	0	0	0	0	0	0	0	0	0	0	0	0	0	0	0	0	2	10	4	0	0	1	-.628001525653729	-.585473012396228	1.7850747256306	0	0	2	3	1	1
1033C10	1	0	0	0	0	0	0	0	0	0	0	0	0	0	0	0	0	0	0	0	0	0	0	0	0	0	0	0	0	0	0	0	1	1	1	4	2	1	0	0	1.59180411070087	-.585473012396228	-.560007598398373	0	0	2	3	1	1
1122B33	1	1	0	1	0	0	1	0	1	0	0	0	1	1	0	1	1	1	0	0	1	1	1	1	1	1	1	0	0	0	0	0	0	0	7	3	1	0	0	0	-.628001525653729	-.585473012396228	-.560007598398373	4	0	12	2	1	1
1122E24	1	0	0	1	0	0	0	0	1	0	1	0	1	1	1	1	1	1	1	2	0	2	1	1	2	1	2	0	1	0	0	0	2	1	3	6	3	0	1	0	-.628001525653729	1.70743209148211	-.560007598398373	2	0	23	1	1	1
5242D23	1	0	0	0	0	0	0	0	0	0	0	0	1	0	0	1	1	1	0	0	0	0	0	0	0	0	1	0	0	0	0	0	0	0	3	7	3	0	1	0	-.628001525653729	1.70743209148211	-.560007598398373	0	0	5	2	1	1
1161P34	1	1	0	0	0	1	0	0	1	0	0	0	1	0	0	0	1	0	0	1	0	0	0	0	0	0	0	1	0	0	0	0	0	0	5	4	2	1	0	0	1.59180411070087	-.585473012396228	-.560007598398373	3	0	4	1	1	1
6222B10	1	0	0	0	0	0	0	0	1	0	0	0	1	1	0	0	0	1	0	0	0	0	1	0	0	0	0	1	0	0	0	0	0	0	3	1	1	0	0	0	-.628001525653729	-.585473012396228	-.560007598398373	1	0	5	2	1	1
8323B27	1	1	0	0	0	0	0	0	1	1	1	2	1	1	0	1	0	0	0	1	0	0	1	0	1	0	0	0	1	0	1	2	2	2	7	12	4	0	0	1	-.628001525653729	-.585473012396228	1.7850747256306	3	0	17	3	1	1
1044C23	1	0	1	1	1	0	0	1	1	0	1	0	1	1	1	0	0	0	2	1	0	0	2	2	1	0	1	1	0	0	1	0	2	0	4	12	4	0	0	1	-.628001525653729	-.585473012396228	1.7850747256306	5	1	17	4	1	1
1033D29	1	1	1	1	0	0	1	1	1	0	0	0	1	0	1	0	0	2	0	1	0	1	0	2	1	1	2	1	1	1	0	2	1	0	7	8	4	0	0	1	-.628001525653729	-.585473012396228	1.7850747256306	6	1	18	4	1	1
12313A21	1	1	0	0	0	0	1	0	1	1	0	0	2	1	2	1	1	1	0	1	0	0	1	0	2	1	1	2	0	1	0	0	1	0	8	8	4	0	0	1	-.628001525653729	-.585473012396228	1.7850747256306	4	0	18	3	1	0
3212A12	1	1	0	1	1	0	1	0	1	0	1	0	2	2	1	0	1	1	0	0	0	2	2	1	0	2	2	1	2	1	2	1	1	1	5	5	2	1	0	0	1.59180411070087	-.585473012396228	-.560007598398373	5	1	26	3	1	1
3222B21	1	0	0	0	0	0	0	0	1	0	0	0	1	1	0	.855167646042171	0	0	0	0	0	0	0	0	0	0	0	0	0	0	0	0	0	0	4	3	1	0	0	0	-.628001525653729	-.585473012396228	-.560007598398373	1	0	2.85516764604217	2	1	1
3323B15	1	1	0	1	0	0	1	1	1	0	1	0	1	1	0	1	1	1	1	1	0	0	1	1	1	0	1	1	1	0	0	0	0	0	9	9	4	0	0	1	-.628001525653729	-.585473012396228	1.7850747256306	5	1	14	4	1	1
4222B17	1	0	0	1	.203038674033149	0	0	0	0	0	1	0	1	2	0	1	0	0	0	1	1	1	1	1	1	1	1	1	1	1	1	1	1	1	3	5	2	1	0	0	1.59180411070087	-.585473012396228	-.560007598398373	1.20303867403315	0	20	3	1	1
3424B9	1	1	0	1	0	0	0	1	1	0	0	0	1	0	1	0	1	1	0	2	0	0	1	1	1	0	0	0	1	0	1	1	1	1	5	9	4	0	0	1	-.628001525653729	-.585473012396228	1.7850747256306	4	0	14	4	1	1
922C21	1	0	0	0	0	0	1	0	0	0	2	0	0	2	2	1	0	0	0	2	0	0	2	1	0	1	0	0	0	0	0	0	2	1	6	2	1	0	0	0	-.628001525653729	-.585473012396228	-.560007598398373	1	0	16	3	1	1
1011C4	1	1	0	0	1	1	0	1	0	0	0	0	1	0	2	1	2	1	1	2	0	0	1	0	0	1	0	0	1	0	0	0	0	0	5	5	2	1	0	0	1.59180411070087	-.585473012396228	-.560007598398373	4	0	13	1	1	1
1033B8	1	1	0	0	0	0	0	0	1	0	0	0	1	1	1	0	1	0	1	1	0	0	0	1	0	0	0	0	1	0	1	0	0	0	12	6	3	0	1	0	-.628001525653729	1.70743209148211	-.560007598398373	2	0	9	3	1	0
3313A27	1	0	0	0	0	1	1	1	0	0	1	0	2	1	0	0	0	0	1	0	0	0	0	0	1	0	0	0	0	0	0	2	0	0	2	7	3	0	1	0	-.628001525653729	1.70743209148211	-.560007598398373	3	0	8	3	1	0
1044D11	1	1	0	0	0	0	0	1	1	0	0	0	1	1	1	1	0	0	0	1	0	1	0	1	0	0	0	0	0	0	0	0	0	0	5	14	4	0	0	1	-.628001525653729	-.585473012396228	1.7850747256306	3	0	7	4	1	0
6313A10	1	0	0	0	0	0	0	0	1	0	0	0	1	1	0	1	0	0	0	0	0	0	1	0	0	1	1	0	1	0	0	0	1	0	3	1	1	0	0	0	-.628001525653729	-.585473012396228	-.560007598398373	1	0	8	3	1	1
1133B21	1	1	0	0	1	0	0	0	1	0	0	1	1	0	1	0	1	1	2	2	1	0	0	0	1	1	2	1	0	1	0	0	0	0	5	11	4	0	0	1	-.628001525653729	-.585473012396228	1.7850747256306	3	0	16	3	1	0
3434C29	1	1	1	0	0	0	0	1	1	0	2	1	2	2	1	2	1	0	1	1	0	1	2	2	1	2	1	1	1	0	2	0	2	2	7	9	4	0	0	1	-.628001525653729	-.585473012396228	1.7850747256306	4	0	30	4	1	1
1022D33	1	0	0	1	0	0	0	0	1	0	0	0	1	2	0	0	1	1	0	0	0	0	2	1	0	0	1	0	2	2	1	0	1	2	3	9	4	0	0	1	-.628001525653729	-.585473012396228	1.7850747256306	2	0	17	2	1	1
1272T19	1	1	1	1	1	1	1	0	1	1	0	0	2	2	1	1	2	1	1	0	0	1	2	0	2	0	2	1	1	0	1	0	2	1	6	11	4	0	0	1	-.628001525653729	-.585473012396228	1.7850747256306	8	1	23	2	1	1
2232C22	1	1	1	1	0	0	0	1	0	0	0	0	1	1	0	1	2	1	0	2	0	0	1	1	0	1	0	0	2	0	1	1	1	2	8	8	4	0	0	1	-.628001525653729	-.585473012396228	1.7850747256306	4	0	18	2	1	1
5222B21	1	0	0	0	1	0	0	0	1	1	0	1	2	0	0	2	0	0	1	2	0	0	1	0	0	1	2	0	0	0	1	0	2	0	7	11	4	0	0	1	-.628001525653729	-.585473012396228	1.7850747256306	3	0	15	3	1	1
1373T23	1	0	0	0	0	0	0	0	1	1	0	0	0	1	0	0	0	0	0	0	0	0	1	0	0	0	0	0	1	0	1	0	1	1	5	6	3	0	1	0	-.628001525653729	1.70743209148211	-.560007598398373	2	0	6	4	1	1
3343D14	1	1	0	1	0	0	0	1	1	0	1	1	1	1	0	1	2	2	2	1	1	1	1	1	1	1	2	0	0	0	1	2	1	2	9	6	3	0	1	0	-.628001525653729	1.70743209148211	-.560007598398373	4	0	26	4	1	1
1033C18	1	0	0	0	1	0	0	1	0	0	1	1	2	1	0	1	1	2	0	0	1	0	2	2	0	0	1	0	0	1	1	0	1	2	6	14	4	0	0	1	-.628001525653729	-.585473012396228	1.7850747256306	2	0	20	4	1	1
2212A16	1	1	0	0	0	0	0	0	1	0	0	0	1	1	0	0	0	0	0	0	0	0	1	0	0	1	0	0	1	0	1	0	1	1	6	6	3	0	1	0	-.628001525653729	1.70743209148211	-.560007598398373	2	0	8	4	1	1
1454K31	1	1	1	0	1	0	0	0	1	0	0	0	1	0	1	1	2	0	1	1	0	1	0	0	2	0	1	0	1	0	0	1	1	0	5	6	3	0	1	0	-.628001525653729	1.70743209148211	-.560007598398373	4	0	14	4	1	1
3323B13	1	1	0	1	1	1	0	0	0	1	1	1	1	1	0	1	1	1	0	1	0	0	2	1	0	2	1	1	0	0	2	0	1	0	6	8	4	0	0	1	-.628001525653729	-.585473012396228	1.7850747256306	5	1	18	4	1	1
1033C25	1	1	0	1	0	0	0	1	1	0	0	1	1	2	1	1	0	0	0	1	0	0	0	1	0	1	1	0	1	0	1	0	1	0	5	4	2	1	0	0	1.59180411070087	-.585473012396228	-.560007598398373	4	0	13	2	1	1
1383W17	1	1	0	0	0	1	0	0	1	0	0	0	0	0	1	1	0	1	1	2	0	0	1	0	0	1	0	0	0	0	0	1	1	1	5	8	4	0	0	1	-.628001525653729	-.585473012396228	1.7850747256306	3	0	11	3	1	1
2323B23	1	1	0	1	1	1	0	0	1	1	1	1	0	0	2	1	1	0	0	2	2	1	2	1	0	1	1	0	1	2	1	1	1	2	9	6	3	0	1	0	-.628001525653729	1.70743209148211	-.560007598398373	6	1	24	3	1	1
1133A23	1	1	1	1	1	0	0	1	1	0	2	0	2	1	0	1	1	2	2	1	0	1	2	2	2	2	2	1	2	2	1	2	2	1	8	9	4	0	0	1	-.628001525653729	-.585473012396228	1.7850747256306	6	1	34	3	1	0
1133C19	1	0	0	0	0	0	0	0	1	1	1	0	1	1	1	2	1	0	0	1	0	0	1	2	1	1	1	0	0	0	2	1	1	2	3	10	4	0	0	1	-.628001525653729	-.585473012396228	1.7850747256306	2	0	20	3	1	1
1151K23	1	0	0	1	1	0	0	0	1	0	0	1	0	2	0	1	2	1	0	2	0	1	0	1	1	0	1	1	0	0	1	0	2	1	5	8	4	0	0	1	-.628001525653729	-.585473012396228	1.7850747256306	3	0	18	2	1	1
3222B22	1	0	0	0	0	0	1	0	1	0	1	0	1	1	1	1	1	1	1	1	1	0	1	1	1	1	1	0	1	0	1	1	1	1	4	11	4	0	0	1	-.628001525653729	-.585473012396228	1.7850747256306	2	0	20	3	1	1
2111A24	1	0	0	0	0	0	0	0	1	0	1	1	1	1	0	2	1	0	0	0	0	0	2	1	0	1	0	0	1	0	1	0	1	1	4	4	2	1	0	0	1.59180411070087	-.585473012396228	-.560007598398373	1	0	15	2	1	1
1033B19	1	0	0	1	0	0	0	0	1	0	0	0	1	2	0	2	1	1	0	1	0	0	1	0	0	1	0	0	1	2	1	2	2	1	8	12	4	0	0	1	-.628001525653729	-.585473012396228	1.7850747256306	2	0	19	3	1	1
3444D9	1	1	0	0	0	0	0	0	0	0	1	1	1	2	1	2	2	1	0	0	0	0	2	1	0	1	0	0	0	0	0	0	2	1	5	10	4	0	0	1	-.628001525653729	-.585473012396228	1.7850747256306	1	0	18	4	1	1
1011D15	1	1	1	0	0	0	0	0	1	1	1	1	2	2	2	1	1	2	1	0	0	0	2	1	2	1	2	2	1	2	1	1	2	1	4	6	3	0	1	0	-.628001525653729	1.70743209148211	-.560007598398373	4	0	31	2	1	0
2414A31	1	1	0	0	1	1	0	0	1	0	1	0	1	2	0	1	0	1	1	1	0	0	1	1	1	0	0	0	0	2	0	0	1	0	15	12	4	0	0	1	-.628001525653729	-.585473012396228	1.7850747256306	4	0	14	4	1	1
2323B17	1	0	0	0	0	0	1	1	1	0	0	1	2	2	0	2	1	1	0	0	0	0	1	2	1	2	2	0	0	2	0	2	2	1	7	13	4	0	0	1	-.628001525653729	-.585473012396228	1.7850747256306	3	0	24	3	1	1
1044D9	1	0	0	0	0	0	0	0	1	1	1	1	1	0	2	1	1	1	0	0	0	0	2	0	0	0	1	1	0	0	0	0	0	0	3	6	3	0	1	0	-.628001525653729	1.70743209148211	-.560007598398373	2	0	12	4	1	1
1383W19	1	1	0	0	0	0	1	0	1	0	0	0	1	1	0	1	1	1	0	1	0	0	1	1	1	1	0	0	0	0	0	0	1	1	6	5	2	1	0	0	1.59180411070087	-.585473012396228	-.560007598398373	3	0	12	3	1	1
2424B20	1	0	1	1	1	1	1	1	1	1	2	2	2	2	2	2	2	2	2	2	2	2	2	2	2	2	2	2	2	2	2	2	2	2	15	14	4	0	0	1	-.628001525653729	-.585473012396228	1.7850747256306	8	1	48	4	1	0
7232C4	1	1	0	0	1	0	0	1	0	0	0	0	1	1	0	0	0	1	0	1	1	0	1	1	1	0	0	0	0	0	0	0	1	1	5	6	3	0	1	0	-.628001525653729	1.70743209148211	-.560007598398373	3	0	10	3	1	0
8212A23	1	1	1	1	1	0	0	1	1	0	1	0	1	1	2	2	1	1	1	2	1	0	1	2	1	0	1	1	0	0	0	0	0	0	14	6	3	0	1	0	-.628001525653729	1.70743209148211	-.560007598398373	6	1	19	2	1	1
1122D20	1	0	0	0	0	1	0	0	1	1	0	0	1	1	0	1	0	1	0	0	0	0	1	0	0	1	1	0	1	0	0	1	2	1	3	10	4	0	0	1	-.628001525653729	-.585473012396228	1.7850747256306	3	0	12	2	1	1
2343D23	1	1	0	0	0	0	1	1	0	0	1	1	2	2	2	1	0	1	1	1	0	1	2	0	0	2	1	0	0	0	0	0	2	1	4	10	4	0	0	1	-.628001525653729	-.585473012396228	1.7850747256306	3	0	21	3	1	1
8323B32	1	0	0	0	0	0	0	0	1	0	0	0	0	0	0	0	0	0	0	0	0	0	1	0	0	0	1	0	0	0	0	1	1	0	2	6	3	0	1	0	-.628001525653729	1.70743209148211	-.560007598398373	1	0	4	3	1	0
3121B18	1	1	1	0	0	0	0	1	0	0	1	1	1	1	0	2	2	1	1	0	0	0	2	1	1	1	1	0	0	0	1	1	2	2	3	7	3	0	1	0	-.628001525653729	1.70743209148211	-.560007598398373	3	0	22	1	1	1
3141D1	1	0	0	0	0	0	0	0	1	0	0	0	1	1	1	1	0	0	0	1	0	0	1	1	1	0	1	1	1	2	1	2	1	2	4	6	3	0	1	0	-.628001525653729	1.70743209148211	-.560007598398373	1	0	19	2	1	0
8343D31	1	0	0	0	1	1	0	0	1	1	1	0	1	1	2	1	1	1	1	1	1	0	2	0	0	0	0	0	1	0	1	0	0	0	9	5	2	1	0	0	1.59180411070087	-.585473012396228	-.560007598398373	4	0	15	4	1	1
911D21	1	1	1	0	0	0	0	1	0	0	0	0	1	2	2	1	2	0	1	0	1	1	2	0	1	0	1	2	1	0	2	0	2	2	4	4	2	1	0	0	1.59180411070087	-.585473012396228	-.560007598398373	3	0	24	1	1	1
1033B31	1	0	0	0	0	0	0	0	1	0	0	0	0	0	0	1	1	0	0	0	0	0	0	0	0	0	0	0	0	0	0	0	0	0	3	4	2	1	0	0	1.59180411070087	-.585473012396228	-.560007598398373	1	0	2	4	1	1
1044D17	1	1	0	0	1	0	0	1	0	0	0	0	1	1	2	1	1	0	0	1	0	0	1	1	0	1	1	0	0	0	0	0	0	1	4	4	2	1	0	0	1.59180411070087	-.585473012396228	-.560007598398373	3	0	12	4	1	1
1133B23	1	1	0	1	0	0	1	1	1	0	1	1	1	1	0	0	1	1	0	1	0	0	1	0	1	1	1	0	0	0	0	0	1	1	5	10	4	0	0	1	-.628001525653729	-.585473012396228	1.7850747256306	5	1	13	3	1	1
1044B23	1	0	0	0	0	0	0	0	1	0	0	0	0	1	1	1	1	0	0	0	0	0	1	1	0	1	1	0	1	1	1	1	1	1	4	14	4	0	0	1	-.628001525653729	-.585473012396228	1.7850747256306	1	0	14	4	1	1
2313A21	1	1	1	1	1	0	1	0	1	0	1	1	1	2	2	1	0	1	0	0	0	2	2	1	0	2	2	1	2	0	1	0	0	0	12	7	3	0	1	0	-.628001525653729	1.70743209148211	-.560007598398373	6	1	22	4	1	1
1373T26	1	0	0	0	0	0	0	0	1	0	0	0	1	1	0	0	1	0	0	0	0	0	1	1	0	0	0	0	0	0	0	0	0	1	6	9	4	0	0	1	-.628001525653729	-.585473012396228	1.7850747256306	1	0	6	4	1	0
1474T32	1	1	1	1	1	1	1	0	1	0	1	1	1	1	1	1	1	1	1	1	1	1	1	1	1	1	1	1	1	1	1	1	1	1	9	12	4	0	0	1	-.628001525653729	-.585473012396228	1.7850747256306	7	1	24	4	1	1
5222B22	1	1	0	0	1	0	0	0	1	0	1	0	0	1	0	2	0	0	1	1	0	1	2	1	0	0	1	0	2	1	2	1	2	2	15	6	3	0	1	0	-.628001525653729	1.70743209148211	-.560007598398373	3	0	21	2	1	0
911B21	1	0	0	1	0	0	0	0	1	0	0	0	1	2	0	2	1	1	0	0	0	0	2	1	0	0	0	1	1	0	0	0	0	0	6	10	4	0	0	1	-.628001525653729	-.585473012396228	1.7850747256306	2	0	12	1	1	1
2434C18	1	1	0	0	0	0	0	0	0	0	0	1	2	1	0	1	1	0	1	0	0	0	2	1	0	0	0	0	1	0	2	0	2	1	8	9	4	0	0	1	-.628001525653729	-.585473012396228	1.7850747256306	1	0	16	4	1	1
4212A19	1	0	0	0	0	0	1	0	0	0	0	0	1	2	0	1	2	1	0	0	0	0	0	0	0	1	0	0	0	0	0	0	0	1	7	10	4	0	0	1	-.628001525653729	-.585473012396228	1.7850747256306	1	0	9	3	1	0
1454K22	1	0	0	1	0	0	1	1	1	0	0	1	0	1	0	1	0	1	1	1	0	0	0	1	0	0	1	1	0	0	1	0	0	0	7	8	4	0	0	1	-.628001525653729	-.585473012396228	1.7850747256306	4	0	10	4	1	0
1454K32	1	1	1	1	0	0	1	0	0	0	1	0	1	2	1	1	0	2	0	1	0	0	1	1	1	1	1	0	2	1	2	0	1	0	6	5	2	1	0	0	1.59180411070087	-.585473012396228	-.560007598398373	4	0	20	4	1	0
1181W19	1	1	0	1	0	0	0	0	0	0	0	0	1	1	1	1	0	0	0	0	0	1	1	0	0	1	2	0	0	0	1	1	2	2	4	3	1	0	0	0	-.628001525653729	-.585473012396228	-.560007598398373	2	0	15	2	1	1
1022C8	1	1	1	1	1	0	1	1	1	0	0	1	1	1	1	2	1	1	0	1	0	0	1	2	1	1	2	0	0	0	1	0	1	1	6	5	2	1	0	0	1.59180411070087	-.585473012396228	-.560007598398373	7	1	19	2	1	0
7242D3	1	1	0	0	0	0	1	1	1	0	0	0	1	0	0	0	1	2	0	0	0	0	1	1	0	0	1	1	1	1	0	0	1	0	4	6	3	0	1	0	-.628001525653729	1.70743209148211	-.560007598398373	4	0	11	3	1	1
4222B27	1	0	0	0	0	0	1	0	0	0	1	0	0	0	0	0	0	1	0	0	0	0	0	0	0	0	1	0	1	0	0	0	1	1	1	6	3	0	1	0	-.628001525653729	1.70743209148211	-.560007598398373	1	0	6	2	1	1
5242D13	1	1	1	1	0	0	1	1	0	0	0	0	1	2	2	0	0	1	1	2	0	1	2	1	1	0	0	1	1	1	1	0	2	2	9	3	1	0	0	0	-.628001525653729	-.585473012396228	-.560007598398373	5	1	22	2	1	1
1033B28	1	1	0	1	0	0	0	0	1	0	1	1	1	0	1	1	0	1	0	0	0	0	1	1	1	1	1	1	0	0	0	0	0	0	5	6	3	0	1	0	-.628001525653729	1.70743209148211	-.560007598398373	3	0	12	3	1	0
2222B31	1	1	0	0	0	0	0	0	1	0	1	0	1	1	0	1	1	0	0	1	0	0	1	1	0	0	0	0	0	0	0	0	1	1	5	8	4	0	0	1	-.628001525653729	-.585473012396228	1.7850747256306	2	0	10	1	1	1
1022C6	1	1	0	0	1	0	1	0	0	0	1	1	1	2	1	2	0	2	0	1	0	1	2	0	1	2	1	0	2	1	0	0	1	0	8	6	3	0	1	0	-.628001525653729	1.70743209148211	-.560007598398373	3	0	22	1	1	1
3434C23	1	0	0	0	0	0	1	0	1	0	0	0	1	1	1	0	1	1	1	0	1	0	0	1	0	0	1	1	1	1	0	1	0	0	5	8	4	0	0	1	-.628001525653729	-.585473012396228	1.7850747256306	2	0	13	4	1	1
8313A24	1	0	0	0	0	0	0	0	1	0	0	0	1	1	0	1	2	1	0	0	0	0	1	1	0	0	0	0	0	0	0	0	0	0	5	3	1	0	0	0	-.628001525653729	-.585473012396228	-.560007598398373	1	0	8	3	1	1
2414A13	1	1	0	0	0	0	0	0	1	0	1	0	0	1	1	1	1	1	1	0	0	0	1	0	1	1	1	0	0	0	1	0	1	1	6	9	4	0	0	1	-.628001525653729	-.585473012396228	1.7850747256306	2	0	14	4	1	1
5242D1	1	0	0	0	0	0	1	0	1	0	0	0	1	2	0	0	0	1	0	0	0	0	1	0	0	2	1	1	1	0	0	0	1	1	4	5	2	1	0	0	1.59180411070087	-.585473012396228	-.560007598398373	2	0	12	2	1	1
933D31	1	0	0	0	0	0	0	0	0	0	1	1	1	2	0	0	0	0	0	0	0	0	1	1	0	0	0	0	0	0	0	0	0	0	6	8	4	0	0	1	-.628001525653729	-.585473012396228	1.7850747256306	0	0	7	3	1	0
2232C18	1	0	0	0	0	0	0	0	1	0	0	0	0	0	0	1	0	.605199306759099	0	1	0	0	1	0	0	1	0	0	0	0	1	0	0	0	2	7	3	0	1	0	-.628001525653729	1.70743209148211	-.560007598398373	1	0	5.6051993067591	3	1	1
8212A32	1	0	0	1	0	0	0	0	1	0	1	1	1	1	0	0	0	1	0	1	0	0	0	0	0	2	1	2	0	0	0	0	1	1	3	12	4	0	0	1	-.628001525653729	-.585473012396228	1.7850747256306	2	0	13	2	1	1
1022B28	1	0	0	0	0	1	0	0	1	0	0	0	1	1	0	0	1	0	0	0	1	0	0	0	0	0	1	0	0	0	0	0	1	0	3	2	1	0	0	0	-.628001525653729	-.585473012396228	-.560007598398373	2	0	6	2	1	1
1122A29	1	1	0	0	1	0	1	0	1	0	0	1	1	1	0	1	0	1	0	1	0	0	1	0	1	1	1	0	0	1	0	0	1	0	3	4	2	1	0	0	1.59180411070087	-.585473012396228	-.560007598398373	4	0	12	2	1	1
6232C16	1	0	0	0	0	0	0	0	0	0	0	0	1	1	0	1	0	0	0	0	0	0	0	0	0	1	0	0	0	0	0	0	0	0	5	10	4	0	0	1	-.628001525653729	-.585473012396228	1.7850747256306	0	0	4	2	1	1
2444D20	1	1	1	0	1	0	0	1	1	0	0	1	2	1	0	0	1	1	1	0	1	0	1	1	1	1	0	0	0	1	0	0	0	0	5	11	4	0	0	1	-.628001525653729	-.585473012396228	1.7850747256306	5	1	13	4	1	1
1033A7	1	0	0	0	0	0	0	0	1	0	0	0	1	1	2	1	1	.605199306759099	0	1	0	0	1	1	0	0	0	0	1	0	0	0	0	0	5	9	4	0	0	1	-.628001525653729	-.585473012396228	1.7850747256306	1	0	10.6051993067591	3	1	1
1474T29	1	1	0	0	0	0	0	0	0	0	0	0	1	1	0	1	1	1	0	0	0	0	1	0	0	0	0	0	0	1	1	0	2	1	7	2	1	0	0	0	-.628001525653729	-.585473012396228	-.560007598398373	1	0	11	4	1	1
4212A9	1	1	0	0	1	0	0	0	0	1	0	0	2	1	0	1	1	2	0	1	0	0	0	0	0	0	1	0	0	2	2	1	0	0	7	3	1	0	0	0	-.628001525653729	-.585473012396228	-.560007598398373	3	0	14	2	1	1
911A31	1	1	0	1	1	0	0	0	1	0	1	0	1	0	1	0	1	2	0	0	0	0	1	1	0	1	1	2	1	1	.457439446366782	.309532062391681	1	0	6	5	2	1	0	0	1.59180411070087	-.585473012396228	-.560007598398373	4	0	15.7669715087585	2	1	0
2141D22	1	0	0	0	0	0	0	0	1	0	0	0	0	0	0	1	1	0	0	0	0	1	0	1	0	1	1	1	0	0	1	1	0	0	4	6	3	0	1	0	-.628001525653729	1.70743209148211	-.560007598398373	1	0	9	3	1	1
8343D29	1	0	0	0	0	0	0	0	1	0	0	0	0	1	0	0	0	0	0	0	0	0	1	0	0	0	0	0	0	0	0	0	0	0	3	6	3	0	1	0	-.628001525653729	1.70743209148211	-.560007598398373	1	0	2	4	1	0
2323B16	1	1	1	1	1	0	1	0	0	0	1	1	1	1	1	1	1	1	0	1	0	0	1	1	1	1	1	1	1	0	1	1	1	1	4	11	4	0	0	1	-.628001525653729	-.585473012396228	1.7850747256306	5	1	20	4	1	1
7242D1	1	0	0	0	0	1	0	1	1	0	2	1	1	1	0	1	1	1	0	1	0	0	0	1	0	1	1	0	1	0	0	0	0	0	5	5	2	1	0	0	1.59180411070087	-.585473012396228	-.560007598398373	3	0	13	2	1	1
1011B30	1	1	0	0	1	0	1	0	1	0	1	0	1	2	0	2	1	0	1	0	0	1	2	2	0	0	1	0	1	0	1	0	2	0	6	8	4	0	0	1	-.628001525653729	-.585473012396228	1.7850747256306	4	0	18	1	1	1
7232C13	1	0	0	0	0	0	0	0	0	0	0	0	1	1	0	1	1	0	0	1	1	0	1	0	0	1	0	0	1	1	0	0	1	0	7	8	4	0	0	1	-.628001525653729	-.585473012396228	1.7850747256306	0	0	11	3	1	1
8323B24	1	0	0	0	0	0	0	0	1	0	2	1	0	1	2	2	2	2	0	2	0	0	2	1	0	1	2	0	0	0	0	0	2	1	9	5	2	1	0	0	1.59180411070087	-.585473012396228	-.560007598398373	1	0	23	3	1	0
1044C9	1	0	0	1	0	1	0	0	1	0	1	0	1	1	1	0	1	1	0	0	1	1	0	1	2	0	1	1	0	1	0	0	1	0	6	7	3	0	1	0	-.628001525653729	1.70743209148211	-.560007598398373	3	0	15	4	1	1
1044A2	1	0	0	0	0	0	1	1	1	0	0	0	0	1	0	1	0	0	0	0	0	0	0	1	0	0	1	0	0	0	1	2	0	0	2	8	4	0	0	1	-.628001525653729	-.585473012396228	1.7850747256306	3	0	7	4	1	1
1022A16	1	1	0	1	0	0	0	0	1	0	1	0	1	1	0	1	0	0	0	1	0	0	1	1	1	2	1	0	1	0	0	0	1	1	4	4	2	1	0	0	1.59180411070087	-.585473012396228	-.560007598398373	3	0	14	4	1	1
8232C14	1	1	0	0	0	0	1	0	0	0	0	0	1	0	1	2	0	0	2	2	0	1	1	0	0	0	0	0	2	0	1	1	0	0	8	6	3	0	1	0	-.628001525653729	1.70743209148211	-.560007598398373	2	0	14	2	1	1
8343D# !	1	0	0	0	0	1	0	1	0	0	0	0	0	0	0	1	1	1	0	0	0	0	2	0	0	1	0	0	1	0	2	0	2	2	1	6	3	0	1	0	-.628001525653729	1.70743209148211	-.560007598398373	2	0	13	2	1	1
3323B1	1	0	0	0	0	0	0	0	1	0	0	0	0	0	0	0	1	0	0	0	0	0	0	0	0	0	1	1	0	0	0	0	1	1	3	4	2	1	0	0	1.59180411070087	-.585473012396228	-.560007598398373	1	0	5	4	1	1
3434C25	1	1	0	1	0	0	1	0	1	1	0	1	1	1	1	1	1	1	0	2	0	0	1	0	1	0	0	0	0	0	0	0	0	1	8	6	3	0	1	0	-.628001525653729	1.70743209148211	-.560007598398373	5	1	12	4	1	1
2424B27	1	1	1	0	1	1	0	1	1	0	1	0	1	1	1	1	1	1	1	0	1	0	1	1	1	1	0	0	0	0	1	1	1	1	12	11	4	0	0	1	-.628001525653729	-.585473012396228	1.7850747256306	6	1	17	4	1	1
1363P24	1	1	1	0	0	0	1	1	1	1	0	0	1	1	0	1	1	1	0	1	0	0	1	0	0	0	0	0	1	1	1	1	1	1	4	6	3	0	1	0	-.628001525653729	1.70743209148211	-.560007598398373	6	1	13	3	1	1
4222B10	1	1	0	0	1	0	1	1	1	0	1	0	1	1	2	1	1	0	0	2	0	0	1	1	1	0	1	2	1	1	0	0	2	2	15	4	2	1	0	0	1.59180411070087	-.585473012396228	-.560007598398373	5	1	21	2	1	1
4232C15	1	1	1	1	1	1	1	1	1	1	2	1	1	2	1	2	0	1	1	2	2	2	2	1	2	2	2	1	2	2	2	0	2	2	11	9	4	0	0	1	-.628001525653729	-.585473012396228	1.7850747256306	9	1	37	2	1	1
8212A27	1	0	0	0	0	0	0	1	1	0	1	0	1	1	1	1	1	1	0	0	1	0	1	1	1	1	0	0	1	0	1	1	1	0	3	8	4	0	0	1	-.628001525653729	-.585473012396228	1.7850747256306	2	0	16	2	1	1
12313A8	1	1	0	0	0	1	0	0	1	0	1	2	1	1	0	2	0	0	1	1	0	1	1	2	1	2	2	1	1	2	1	1	1	2	5	6	3	0	1	0	-.628001525653729	1.70743209148211	-.560007598398373	3	0	27	4	1	1
1033B17	1	0	0	0	0	0	0	0	0	0	1	0	0	1	0	0	0	0	0	0	0	0	0	0	0	0	0	0	0	0	0	1	0	0	5	7	3	0	1	0	-.628001525653729	1.70743209148211	-.560007598398373	0	0	3	3	1	1
1033D19	1	0	0	0	0	0	0	0	1	0	0	0	1	1	1	1	1	0	0	1	0	0	0	0	1	1	1	0	0	0	0	1	1	1	4	9	4	0	0	1	-.628001525653729	-.585473012396228	1.7850747256306	1	0	12	4	1	1
6212A9	1	1	0	0	1	0	0	0	1	0	0	0	1	2	0	0	1	1	0	2	0	0	2	0	1	0	1	0	1	0	2	0	1	2	6	10	4	0	0	1	-.628001525653729	-.585473012396228	1.7850747256306	3	0	17	2	1	1
2212A27	1	1	1	0	1	0	0	0	1	1	0	0	0	1	2	2	0	1	2	2	0	2	2	0	0	0	1	0	2	0	0	0	2	2	12	5	2	1	0	0	1.59180411070087	-.585473012396228	-.560007598398373	5	1	21	2	1	1
3444D10	1	0	0	0	0	0	0	0	0	0	0	0	0	1	0	0	1	0	0	0	0	0	1	0	0	1	0	0	0	0	1	0	1	0	3	14	4	0	0	1	-.628001525653729	-.585473012396228	1.7850747256306	0	0	6	4	1	1
5242D32	1	0	0	0	1	0	0	0	0	0	0	1	1	1	1	0	1	0	0	0	0	0	2	2	1	0	0	0	0	0	0	0	1	1	4	1	1	0	0	0	-.628001525653729	-.585473012396228	-.560007598398373	1	0	12	3	1	1
1484W33	1	1	0	1	0	0	0	0	0	0	0	0	0	2	2	0	2	2	1	2	1	2	0	0	0	2	0	0	0	2	0	0	0	0	7	14	4	0	0	1	-.628001525653729	-.585473012396228	1.7850747256306	2	0	18	4	1	1
8242D15	1	1	0	1	0	0	1	0	0	0	0	0	2	2	0	1	2	0	0	0	0	0	1	1	1	1	1	0	1	0	0	0	1	0	7	7	3	0	1	0	-.628001525653729	1.70743209148211	-.560007598398373	3	0	14	2	1	1
1272T17	1	1	1	1	1	1	1	0	1	1	1	1	1	2	1	1	0	1	2	2	0	1	2	1	1	1	1	0	2	1	1	0	2	1	11	9	4	0	0	1	-.628001525653729	-.585473012396228	1.7850747256306	8	1	26	3	1	1
1353K30	1	1	0	1	1	0	0	0	0	0	2	1	1	0	1	1	1	1	0	1	1	0	0	1	0	1	1	0	0	0	2	0	1	0	8	7	3	0	1	0	-.628001525653729	1.70743209148211	-.560007598398373	3	0	16	4	1	1
1363P20	1	0	0	0	0	0	0	0	1	0	0	0	1	1	0	1	0	1	0	0	0	0	1	0	0	0	1	0	0	0	1	0	1	1	4	5	2	1	0	0	1.59180411070087	-.585473012396228	-.560007598398373	1	0	9	3	1	1
2343D21	1	0	0	0	0	0	0	0	1	0	1	0	1	1	1	1	1	1	0	0	0	0	1	1	0	1	1	0	0	0	0	0	1	1	5	9	4	0	0	1	-.628001525653729	-.585473012396228	1.7850747256306	1	0	13	3	1	1
8313A23	1	0	0	0	0	0	0	0	0	0	0	0	1	0	0	0	0	1	0	0	0	0	1	0	0	1	0	0	0	0	0	0	2	1	4	5	2	1	0	0	1.59180411070087	-.585473012396228	-.560007598398373	0	0	7	2	1	1
911C20	1	1	1	0	1	0	1	0	1	0	1	0	2	1	1	1	1	0	2	2	0	0	1	0	1	0	1	0	2	0	1	0	2	1	10	8	4	0	0	1	-.628001525653729	-.585473012396228	1.7850747256306	5	1	20	1	1	1
1011C22	1	1	0	0	0	1	0	0	1	0	1	2	1	1	0	0	1	1	0	2	0	0	1	0	1	0	0	0	1	1	2	0	1	1	6	6	3	0	1	0	-.628001525653729	1.70743209148211	-.560007598398373	3	0	17	1	1	1
1022B23	1	0	0	0	0	0	0	0	1	0	0	0	0	0	0	0	0	0	0	1	0	0	0	0	1	0	0	0	0	0	0	0	0	0	4	5	2	1	0	0	1.59180411070087	-.585473012396228	-.560007598398373	1	0	2	2	1	1
1033A8	1	0	0	0	0	0	0	0	1	1	0	1	0	1	0	1	0	0	0	0	1	0	0	1	0	0	0	0	0	0	0	0	0	0	4	2	1	0	0	0	-.628001525653729	-.585473012396228	-.560007598398373	2	0	5	3	1	1
1033A25	1	1	1	0	1	0	0	1	1	0	1	0	1	1	2	2	0	1	0	0	0	0	1	0	0	0	0	0	1	1	0	0	1	1	4	6	3	0	1	0	-.628001525653729	1.70743209148211	-.560007598398373	5	1	13	3	1	1
1033C3	1	1	1	0	0	0	0	0	1	1	1	1	1	1	0	1	0	0	0	0	0	0	1	1	0	0	1	0	1	1	0	1	1	1	4	6	3	0	1	0	-.628001525653729	1.70743209148211	-.560007598398373	4	0	13	2	1	0
1033C28	1	1	0	0	0	1	0	0	1	0	0	0	1	1	0	1	1	1	0	1	1	0	1	1	0	1	0	1	0	0	0	0	1	0	5	5	2	1	0	0	1.59180411070087	-.585473012396228	-.560007598398373	3	0	12	3	1	1
1133A14	1	1	0	0	0	0	0	1	1	0	0	0	1	1	0	2	2	1	0	1	0	0	1	1	0	1	1	0	2	0	0	0	0	0	3	5	2	1	0	0	1.59180411070087	-.585473012396228	-.560007598398373	3	0	14	3	1	1
3212A21	1	0	0	0	0	0	0	0	1	0	0	0	1	0	1	1	0	0	0	0	0	0	1	0	0	1	0	0	1	0	0	0	0	1	3	6	3	0	1	0	-.628001525653729	1.70743209148211	-.560007598398373	1	0	7	2	1	1
1262P20	1	0	1	0	0	0	0	1	0	1	0	0	0	0	0	0	1	0	0	1	0	0	0	0	0	0	0	0	0	0	0	0	0	1	7	5	2	1	0	0	1.59180411070087	-.585473012396228	-.560007598398373	3	0	3	3	1	1
8212A15	1	1	0	0	0	0	0	0	0	0	1	0	1	1	1	1	1	1	0	0	0	1	1	1	0	0	0	0	0	1	0	0	0	0	4	5	2	1	0	0	1.59180411070087	-.585473012396228	-.560007598398373	1	0	11	1	1	1
1044C13	1	0	0	0	0	0	0	0	0	0	0	0	1	1	0	1	0	0	0	1	0	1	1	1	1	0	0	0	0	0	1	0	1	1	5	4	2	1	0	0	1.59180411070087	-.585473012396228	-.560007598398373	0	0	11	4	1	0
2131C24	1	0	0	0	0	0	0	0	1	0	0	0	1	0	0	0	0	0	0	0	0	0	2	0	1	1	0	0	0	0	0	0	0	0	4	7	3	0	1	0	-.628001525653729	1.70743209148211	-.560007598398373	1	0	5	1	1	1
8313A30	1	0	0	1	0	1	0	0	0	0	0	0	0	0	0	1	0	0	0	0	0	0	1	0	1	1	1	0	0	0	0	1	2	1	2	8	4	0	0	1	-.628001525653729	-.585473012396228	1.7850747256306	2	0	9	3	1	0
8333C15	1	1	1	1	0	0	0	0	1	0	1	0	1	0	0	0	0	1	0	0	0	0	1	1	1	0	1	0	1	0	0	0	0	0	7	7	3	0	1	0	-.628001525653729	1.70743209148211	-.560007598398373	4	0	8	3	1	1
1122E22	1	0	0	0	0	0	0	0	1	0	0	0	1	1	1	2	0	0	0	0	0	0	1	0	1	2	1	0	1	1	1	0	2	0	1	10	4	0	0	1	-.628001525653729	-.585473012396228	1.7850747256306	1	0	15	2	1	0
944B23	1	1	0	0	0	0	1	1	0	0	2	2	0	2	1	2	1	2	2	2	0	0	2	1	1	2	2	1	2	0	0	0	1	0	8	3	1	0	0	0	-.628001525653729	-.585473012396228	-.560007598398373	3	0	28	4	1	1
911D15	1	0	0	0	0	0	0	1	1	0	0	0	1	0	0	1	1	0	0	1	1	0	1	1	0	0	1	0	0	1	0	0	1	1	2	5	2	1	0	0	1.59180411070087	-.585473012396228	-.560007598398373	2	0	11	1	1	0
1022B31	1	0	0	0	0	0	0	0	1	0	0	0	1	0	0	1	1	0	0	0	0	0	1	1	0	1	1	0	1	1	0	0	1	1	5	5	2	1	0	0	1.59180411070087	-.585473012396228	-.560007598398373	1	0	11	1	1	1
1033D22	1	0	0	0	0	0	0	0	0	0	1	1	0	0	0	0	0	1	0	0	0	2	1	0	0	1	0	0	0	1	1	0	0	1	7	6	3	0	1	0	-.628001525653729	1.70743209148211	-.560007598398373	0	0	10	3	1	1
1022B19	1	0	0	0	0	0	0	0	0	0	0	0	0	1	0	1	1	1	0	0	0	0	1	0	0	1	1	0	1	0	0	0	1	1	4	6	3	0	1	0	-.628001525653729	1.70743209148211	-.560007598398373	0	0	10	1	1	1
911C29	1	1	0	0	0	0	1	0	0	0	0	0	0	0	1	1	0	1	0	0	0	0	0	0	0	0	0	0	0	0	1	0	0	0	3	3	1	0	0	0	-.628001525653729	-.585473012396228	-.560007598398373	2	0	4	1	1	1
2111A21	1	1	0	0	1	0	0	0	0	0	0	0	1	1	0	1	1	.605199306759099	0	1	2	0	0	1	0	0	0	0	0	0	0	0	0	0	3	10	4	0	0	1	-.628001525653729	-.585473012396228	1.7850747256306	2	0	8.6051993067591	2	1	1
1044B11	1	1	0	1	0	0	0	0	1	0	0	0	1	0	0	1	0	1	0	0	1	0	1	1	1	1	1	0	0	1	0	0	1	0	4	5	2	1	0	0	1.59180411070087	-.585473012396228	-.560007598398373	3	0	11	4	1	1
1022D23	1	0	0	0	0	0	0	0	0	0	1	0	1	0	0	0	1	0	0	0	0	0	1	0	0	1	1	0	0	1	1	0	1	1	4	6	3	0	1	0	-.628001525653729	1.70743209148211	-.560007598398373	0	0	10	2	1	1
2212A31	1	1	0	1	0	1	0	1	1	0	1	1	1	0	1	1	1	1	0	0	0	1	0	1	1	1	0	1	1	0	0	1	0	0	7	4	2	1	0	0	1.59180411070087	-.585473012396228	-.560007598398373	5	1	14	3	1	1
2323B18	1	1	0	1	1	0	0	0	1	0	1	0	0	0	1	0	0	1	0	2	1	0	0	1	0	1	1	1	1	1	0	1	0	1	4	7	3	0	1	0	-.628001525653729	1.70743209148211	-.560007598398373	4	0	14	3	1	0
3242D25	1	1	0	0	0	0	1	0	1	0	1	0	1	1	1	1	1	0	0	0	0	0	1	0	0	1	1	0	1	0	0	2	1	1	8	4	2	1	0	0	1.59180411070087	-.585473012396228	-.560007598398373	3	0	14	3	1	0
3424B2	1	0	0	1	0	0	0	0	0	0	1	0	1	1	1	1	1	1	0	0	0	0	1	0	0	1	0	0	0	1	1	0	1	1	4	8	4	0	0	1	-.628001525653729	-.585473012396228	1.7850747256306	1	0	13	4	1	1
1011C17	1	0	0	0	0	0	0	0	1	0	1	0	1	0	0	0	0	0	0	0	0	0	1	0	0	1	0	0	1	0	0	0	1	0	3	2	1	0	0	0	-.628001525653729	-.585473012396228	-.560007598398373	1	0	6	1	1	1
8323B20	1	1	0	0	0	0	0	1	1	0	0	0	1	1	1	2	2	1	0	2	1	0	1	1	0	1	2	1	0	0	0	0	1	1	6	4	2	1	0	0	1.59180411070087	-.585473012396228	-.560007598398373	3	0	19	3	1	1
933D32	1	0	0	0	1	0	0	0	1	0	0	0	0	0	0	1	1	1	0	0	0	0	1	0	0	0	0	0	0	0	0	0	1	1	1	3	1	0	0	0	-.628001525653729	-.585473012396228	-.560007598398373	2	0	6	2	1	0
3313A18	1	1	0	0	0	1	0	1	1	0	0	0	1	1	0	0	0	0	0	1	0	0	1	0	0	0	1	0	0	0	0	1	0	0	3	6	3	0	1	0	-.628001525653729	1.70743209148211	-.560007598398373	4	0	6	4	1	1
8323B19	1	1	0	1	0	0	0	0	1	0	1	0	1	2	1	1	0	0	0	1	0	1	1	0	1	1	1	0	1	0	1	0	1	0	8	7	3	0	1	0	-.628001525653729	1.70743209148211	-.560007598398373	3	0	15	3	1	0
2242D17	1	0	0	0	0	0	0	0	0	0	1	0	1	1	1	1	1	1	0	0	1	0	1	1	0	1	1	0	1	1	1	0	0	2	4	9	4	0	0	1	-.628001525653729	-.585473012396228	1.7850747256306	0	0	17	2	1	1
3323B28	1	1	1	1	1	0	0	1	1	1	1	1	1	2	1	1	0	1	1	2	0	0	1	1	1	1	1	0	0	0	0	0	1	1	4	6	3	0	1	0	-.628001525653729	1.70743209148211	-.560007598398373	7	1	18	4	1	1
4212A1	1	0	0	0	0	1	0	0	1	0	0	0	1	0	0	1	1	1	0	1	1	0	0	0	0	0	0	0	0	0	0	0	1	2	9	9	4	0	0	1	-.628001525653729	-.585473012396228	1.7850747256306	2	0	9	2	1	1
1044E18	1	0	0	0	1	0	0	0	1	0	0	0	0	0	0	1	0	1	0	2	0	0	0	1	0	0	1	0	0	0	0	2	1	0	4	5	2	1	0	0	1.59180411070087	-.585473012396228	-.560007598398373	2	0	9	4	1	1
3323B27	1	0	0	0	1	1	1	0	0	0	1	1	1	1	1	1	1	1	1	1	1	1	1	1	1	1	1	1	1	1	1	1	1	1	5	10	4	0	0	1	-.628001525653729	-.585473012396228	1.7850747256306	3	0	24	4	1	1
1011D7	1	0	0	1	0	0	1	0	0	0	0	0	1	0	0	0	1	0	0	0	0	0	1	0	0	0	0	0	0	0	0	0	1	0	1	3	1	0	0	0	-.628001525653729	-.585473012396228	-.560007598398373	2	0	4	1	1	1
911D24	1	0	0	0	0	0	1	0	1	0	1	0	1	1	1	1	1	0	0	0	0	0	1	1	2	0	1	0	0	1	0	0	1	0	7	3	1	0	0	0	-.628001525653729	-.585473012396228	-.560007598398373	2	0	13	1	1	0
922C20	1	1	0	1	0	0	1	0	0	0	1	1	0	1	0	0	1	0	1	1	1	0	0	1	1	0	1	1	0	1	1	0	1	1	4	8	4	0	0	1	-.628001525653729	-.585473012396228	1.7850747256306	3	0	15	2	1	0
1373T28	1	1	1	1	0	0	1	1	1	0	1	1	1	1	1	1	1	2	1	1	1	2	1	1	1	1	2	1	2	1	1	0	1	1	10	7	3	0	1	0	-.628001525653729	1.70743209148211	-.560007598398373	6	1	27	4	1	1
4222B5	1	0	0	0	1	0	0	0	1	0	1	0	0	2	1	2	2	2	1	1	0	0	1	1	1	1	1	0	1	2	1	1	2	2	5	4	2	1	0	0	1.59180411070087	-.585473012396228	-.560007598398373	2	0	26	2	1	1
8313A26	1	0	1	0	1	1	0	0	1	1	0	0	1	0	0	2	2	2	0	1	0	1	2	0	0	0	1	0	1	0	2	2	2	2	6	4	2	1	0	0	1.59180411070087	-.585473012396228	-.560007598398373	5	1	21	3	1	1
1011D22	1	1	1	.303762512944425	0	0	0	1	1	0	0	0	1	2	1	1	2	2	0	0	1	0	2	1	2	1	0	0	0	1	1	0	2	2	4	5.77397023191416	3	0	1	0	-.628001525653729	1.70743209148211	-.560007598398373	4.30376251294443	0	22	1	1	0
7222B14	1	1	0	0	1	0	0	0	1	0	0	0	1	2	1	2	2	1	0	1	1	1	2	2	1	1	0	1	1	0	1	1	2	1	6	12	4	0	0	1	-.628001525653729	-.585473012396228	1.7850747256306	3	0	25	2	1	0
1474T21	1	1	0	0	0	0	1	0	0	0	1	0	1	0	0	0	0	0	0	1	0	0	1	1	1	0	1	0	0	0	0	2	0	0	5	14	4	0	0	1	-.628001525653729	-.585473012396228	1.7850747256306	2	0	9	4	1	1
1044A16	1	1	1	1	1	0	1	1	1	0	0	0	1	1	0	1	0	1	1	2	0	1	1	1	1	0	1	0	1	0	0	0	0	0	5	5	2	1	0	0	1.59180411070087	-.585473012396228	-.560007598398373	7	1	13	4	1	1
1272T35	1	0	0	1	0	0	0	0	1	0	0	0	0	0	0	0	0	0	0	0	0	0	0	0	0	0	0	0	0	0	0	0	0	0	5	12	4	0	0	1	-.628001525653729	-.585473012396228	1.7850747256306	2	0	0	2	1	1
933A25	1	1	0	1	0	0	0	0	0	0	0	0	0	1	0	2	0	0	0	0	0	0	1	0	0	0	0	0	1	0	0	1	0	1	7	6	3	0	1	0	-.628001525653729	1.70743209148211	-.560007598398373	2	0	7	3	1	1
2313A24	1	1	0	0	0	0	1	0	1	0	1	1	1	0	1	1	0	2	0	0	0	0	1	1	0	0	1	0	1	1	0	0	1	0	6	8	4	0	0	1	-.628001525653729	-.585473012396228	1.7850747256306	3	0	13	4	1	1
1022A5	1	1	1	1	0	0	1	0	0	0	0	0	2	2	2	2	2	2	1	2	1	1	2	2	0	1	1	2	1	0	2	0	2	2	9	11	4	0	0	1	-.628001525653729	-.585473012396228	1.7850747256306	4	0	32	2	1	1
1022C22	1	0	0	0	0	0	0	0	0	0	0	0	1	0	1	0	0	0	1	1	0	0	0	0	0	0	0	0	0	0	0	0	0	0	3	7	3	0	1	0	-.628001525653729	1.70743209148211	-.560007598398373	0	0	4	3	1	1
1011D18	1	0	0	0	0	0	0	0	0	0	0	0	0	1	0	1	0	0	0	0	0	0	0	0	0	0	0	0	0	0	0	0	0	0	3	4	2	1	0	0	1.59180411070087	-.585473012396228	-.560007598398373	0	0	2	1	1	1
2414A25	1	0	0	1	0	0	0	1	1	0	1	0	1	1	1	1	0	1	.26408572416177	1	1	0	1	1	1	1	1	0	1	0	1	1	1	1	5	1	1	0	0	0	-.628001525653729	-.585473012396228	-.560007598398373	3	0	18.2640857241618	4	1	0
1133C17	1	1	0	0	0	0	1	0	0	0	1	0	1	2	0	2	1	0	0	0	0	0	2	0	0	1	1	0	1	0	1	0	2	2	7	11	4	0	0	1	-.628001525653729	-.585473012396228	1.7850747256306	2	0	17	3	1	1
2333C24	1	1	0	0	0	0	0	0	1	0	0	0	0	0	0	1	0	1	0	0	0	0	0	0	0	0	0	0	0	0	0	0	1	0	6	6	3	0	1	0	-.628001525653729	1.70743209148211	-.560007598398373	2	0	3	4	1	1
922A20	1	1	0	1	1	0	1	1	1	0	1	1	2	2	1	2	1	0	0	2	2	1	1	0	1	1	2	0	0	0	1	0	1	2	7	5	2	1	0	0	1.59180411070087	-.585473012396228	-.560007598398373	6	1	24	2	1	0
3141D4	1	0	0	0	0	0	0	0	1	0	0	0	1	0	0	1	1	1	0	0	0	0	2	1	0	1	0	0	0	0	0	0	1	1	4	4	2	1	0	0	1.59180411070087	-.585473012396228	-.560007598398373	1	0	10	1	1	1
1044B7	1	1	0	0	0	0	1	1	1	0	1	0	1	2	2	2	0	2	0	0	0	0	2	1	1	2	1	0	0	2	1	2	0	1	5	6	3	0	1	0	-.628001525653729	1.70743209148211	-.560007598398373	4	0	23	4	1	1
944D31	1	1	0	0	1	0	0	0	1	0	1	1	0	1	0	2	0	0	0	0	0	0	1	1	1	1	2	0	0	0	0	2	0	0	9	8	4	0	0	1	-.628001525653729	-.585473012396228	1.7850747256306	3	0	13	4	1	1
1011B25	1	1	0	1	0	0	1	0	0	0	1	0	1	1	0	1	0	1	0	1	0	1	1	1	1	1	1	0	1	0	1	0	1	1	5	7	3	0	1	0	-.628001525653729	1.70743209148211	-.560007598398373	3	0	16	1	1	1
1022D8	1	1	0	0	0	0	0	0	0	0	0	0	1	1	0	1	0	0	0	1	0	0	1	0	0	1	0	0	0	0	1	1	2	1	3	5	2	1	0	0	1.59180411070087	-.585473012396228	-.560007598398373	1	0	11	2	1	1
1151K22	1	1	0	0	0	1	0	1	1	0	0	1	2	1	0	2	0	0	0	1	0	1	0	1	0	1	2	0	0	2	0	0	0	0	5	8	4	0	0	1	-.628001525653729	-.585473012396228	1.7850747256306	4	0	14	4	1	0
2333C28	1	1	1	0	0	0	0	1	0	0	1	0	0	0	0	2	2	1	0	0	0	0	1	1	1	1	1	1	1	1	1	1	1	1	5	6	3	0	1	0	-.628001525653729	1.70743209148211	-.560007598398373	3	0	18	4	1	1
1133B19	1	0	0	1	0	0	0	1	0	0	0	1	1	2	0	2	2	1	0	0	0	0	1	1	0	1	0	0	1	0	0	0	1	1	4	6	3	0	1	0	-.628001525653729	1.70743209148211	-.560007598398373	2	0	15	3	1	1
2121B20	1	0	0	0	0	0	0	0	1	0	0	0	1	0	0	1	0	1	0	0	0	0	0	0	0	0	0	0	1	0	1	0	2	1	4	10	4	0	0	1	-.628001525653729	-.585473012396228	1.7850747256306	1	0	8	2	1	1
1044B21	1	1	0	0	0	0	0	0	0	0	1	0	2	2	0	1	0	1	1	0	0	0	1	0	0	1	1	0	0	0	1	0	0	0	7	3	1	0	0	0	-.628001525653729	-.585473012396228	-.560007598398373	1	0	12	4	1	1
7242D20	1	1	0	1	1	0	1	1	1	0	1	1	1	1	2	1	1	0	0	1	0	2	2	2	0	0	1	1	1	1	1	1	2	1	8	7	3	0	1	0	-.628001525653729	1.70743209148211	-.560007598398373	6	1	24	3	1	1
944C13	1	0	0	0	0	0	0	0	0	0	0	0	0	1	1	1	0	0	0	0	0	0	0	0	0	0	0	0	0	0	0	0	1	0	2	9	4	0	0	1	-.628001525653729	-.585473012396228	1.7850747256306	0	0	4	4	1	1
1044A19	1	0	0	0	0	0	1	1	1	1	0	0	0	0	0	2	1	1	0	2	2	1	1	1	0	0	1	0	1	0	0	0	0	0	3	7	3	0	1	0	-.628001525653729	1.70743209148211	-.560007598398373	4	0	13	4	1	1
1033B16	1	0	0	0	0	1	0	0	1	1	1	0	1	1	0	1	0	0	0	1	0	0	1	0	0	0	1	0	1	0	1	0	0	1	4	9	4	0	0	1	-.628001525653729	-.585473012396228	1.7850747256306	3	0	10	4	1	0
1011A7	1	1	1	0	1	0	1	1	1	1	2	1	1	2	1	1	1	1	0	2	1	1	1	1	1	1	1	0	1	1	0	1	1	0	7	8	4	0	0	1	-.628001525653729	-.585473012396228	1.7850747256306	7	1	23	1	1	0
8323B16	1	1	1	1	1	1	1	1	0	0	1	1	1	1	1	1	1	1	1	1	1	1	1	1	0	1	1	1	1	1	1	1	1	1	8	14	4	0	0	1	-.628001525653729	-.585473012396228	1.7850747256306	7	1	23	3	1	0
1011B9	1	0	0	0	0	1	1	0	1	0	0	0	1	0	1	1	0	1	0	1	0	0	1	1	0	0	0	0	1	0	1	0	0	0	5	5	2	1	0	0	1.59180411070087	-.585473012396228	-.560007598398373	3	0	9	1	1	1
2313A30	1	0	0	0	1	0	0	0	1	0	0	0	1	1	1	1	1	0	0	1	0	0	1	0	0	0	1	1	1	0	0	0	1	0	6	6	3	0	1	0	-.628001525653729	1.70743209148211	-.560007598398373	2	0	11	4	1	0
5232C10	1	1	0	0	0	1	0	0	1	0	0	0	2	2	1	1	2	2	1	2	1	0	1	0	1	2	2	0	1	0	1	2	2	2	6	7	3	0	1	0	-.628001525653729	1.70743209148211	-.560007598398373	3	0	28	4	1	0
2434C12	1	1	1	1	1	1	1	0	1	1	1	1	2	1	2	2	2	1	1	2	1	1	2	1	1	1	1	1	2	1	1	2	1	1	10	6	3	0	1	0	-.628001525653729	1.70743209148211	-.560007598398373	8	1	32	4	1	1
3333C9	1	0	0	0	0	0	0	0	1	0	1	1	0	1	0	0	0	0	0	0	0	0	1	1	0	0	0	0	0	1	1	0	0	1	2	7	3	0	1	0	-.628001525653729	1.70743209148211	-.560007598398373	1	0	8	3	1	1
8222B16	1	1	0	1	1	0	0	0	1	0	0	0	2	1	0	1	0	0	1	1	0	2	1	2	1	1	1	0	1	1	0	0	2	1	6	7	3	0	1	0	-.628001525653729	1.70743209148211	-.560007598398373	4	0	19	1	1	1
5222B37	1	0	0	0	0	0	0	0	1	0	1	1	1	0	0	1	0	0	0	0	0	0	1	1	0	0	0	0	0	1	0	0	1	0	3	4	2	1	0	0	1.59180411070087	-.585473012396228	-.560007598398373	1	0	8	4	1	1
6212A14	1	1	0	0	0	0	1	0	1	0	1	0	2	1	1	1	0	1	0	1	0	1	1	2	0	1	2	1	1	0	2	0	1	1	8	4	2	1	0	0	1.59180411070087	-.585473012396228	-.560007598398373	3	0	21	3	1	1
2434C14	1	1	0	0	1	1	0	0	1	0	0	0	1	2	0	2	2	2	0	1	1	0	0	0	0	0	0	0	0	0	1	0	1	0	6	8	4	0	0	1	-.628001525653729	-.585473012396228	1.7850747256306	4	0	13	4	1	0
8343D13	1	1	0	1	0	0	0	0	1	0	1	0	2	2	0	1	1	1	0	0	1	0	2	2	1	0	1	2	1	0	1	0	2	1	7	8	4	0	0	1	-.628001525653729	-.585473012396228	1.7850747256306	3	0	22	3	1	1
7232C16	1	1	0	0	1	0	0	0	1	0	1	0	1	1	1	0	0	0	0	2	0	0	1	0	0	1	1	0	1	0	1	0	1	2	5	6	3	0	1	0	-.628001525653729	1.70743209148211	-.560007598398373	3	0	14	3	1	1
1022B15	1	1	0	0	0	0	0	0	1	0	0	0	1	.796321998612075	0	1	1	0	0	0	0	0	1	1	0	1	1	0	1	0	0	0	1	0	4	5	2	1	0	0	1.59180411070087	-.585473012396228	-.560007598398373	2	0	9.79632199861208	2	1	1
3434C18	1	0	0	1	0	0	1	0	0	0	2	2	1	2	0	1	1	2	1	0	0	0	2	2	0	2	2	0	2	0	1	0	0	0	8	6	3	0	1	0	-.628001525653729	1.70743209148211	-.560007598398373	2	0	23	4	1	1
6232C4	1	0	0	0	1	0	0	0	1	0	0	0	1	1	0	1	2	1	0	0	1	0	1	0	1	1	0	1	0	1	0	0	1	1	7	7	3	0	1	0	-.628001525653729	1.70743209148211	-.560007598398373	2	0	14	2	1	1
3434C10	1	0	0	1	0	0	0	1	1	0	1	1	1	0	0	1	0	1	0	1	0	1	1	1	0	0	0	0	1	1	1	0	1	1	4	5	2	1	0	0	1.59180411070087	-.585473012396228	-.560007598398373	3	0	14	4	1	1
7212A9	1	1	0	1	0	0	0	1	1	0	1	0	0	1	0	1	1	1	0	0	0	0	1	1	0	1	1	0	1	1	1	0	1	1	10	4	2	1	0	0	1.59180411070087	-.585473012396228	-.560007598398373	4	0	14	4	1	0
1022C1	1	1	0	1	0	0	0	0	1	0	0	0	1	0	0	1	1	0	0	1	0	0	0	1	0	1	1	0	1	0	1	0	1	1	7	5	2	1	0	0	1.59180411070087	-.585473012396228	-.560007598398373	3	0	11	2	1	1
3141D17	1	1	1	1	1	1	1	1	1	1	0	0	0	1	1	0	0	1	0	0	2	2	0	2	2	1	1	1	1	1	1	1	1	1	10	12	4	0	0	1	-.628001525653729	-.585473012396228	1.7850747256306	9	1	20	1	1	1
6242D4	1	0	0	0	0	0	1	0	1	0	1	0	1	1	0	1	1	1	0	0	0	0	1	1	0	1	1	0	1	0	1	1	1	0	5	5	2	1	0	0	1.59180411070087	-.585473012396228	-.560007598398373	2	0	14	3	1	1
7212A6	1	1	0	0	0	0	0	1	1	0	0	0	1	1	1	0	1	0	0	1	0	0	1	0	0	1	1	0	1	1	0	0	1	0	6	6	3	0	1	0	-.628001525653729	1.70743209148211	-.560007598398373	3	0	11	3	1	1
1011D32	1	1	0	1	1	0	0	1	1	0	0	0	1	2	1	1	1	1	0	0	1	0	1	1	1	0	0	1	1	0	1	0	1	1	5	9	4	0	0	1	-.628001525653729	-.585473012396228	1.7850747256306	5	1	16	1	1	1
1022B10	1	1	0	0	1	0	0	1	1	0	1	1	1	1	1	1	0	1	0	1	0	1	1	1	0	1	1	0	1	1	1	0	0	0	4	6	3	0	1	0	-.628001525653729	1.70743209148211	-.560007598398373	4	0	16	1	1	1
1022B25	1	1	1	1	1	1	0	0	0	0	1	1	1	1	0	2	1	0	2	1	1	1	1	1	0	2	2	0	2	2	2	0	2	2	4	11	4	0	0	1	-.628001525653729	-.585473012396228	1.7850747256306	5	1	28	2	1	1
1133D13	1	0	0	0	0	0	0	0	1	0	0	0	0	1	0	1	0	0	1	0	0	0	0	0	0	0	0	0	0	0	0	0	1	1	4	5	2	1	0	0	1.59180411070087	-.585473012396228	-.560007598398373	1	0	5	3	1	1
1044D10	1	1	0	1	0	0	0	0	1	0	0	0	1	1	0	1	1	0	0	0	0	0	1	1	0	0	1	0	1	0	0	1	1	0	7	7	3	0	1	0	-.628001525653729	1.70743209148211	-.560007598398373	3	0	10	4	1	1
2414A27	1	0	0	0	0	0	0	0	0	0	1	0	0	1	1	2	1	1	1	1	1	0	1	1	0	1	2	1	1	1	1	1	1	1	7	8	4	0	0	1	-.628001525653729	-.585473012396228	1.7850747256306	0	0	22	4	1	0
6323B5	1	0	0	1	0	0	0	1	1	0	0	0	1	1	1	1	0	0	0	1	0	0	0	0	0	0	0	0	0	0	0	0	1	0	4	3	1	0	0	0	-.628001525653729	-.585473012396228	-.560007598398373	3	0	6	4	1	1
2141D24	1	1	0	0	0	0	1	0	1	0	1	0	1	2	2	2	1	1	0	0	1	0	1	2	1	0	0	1	2	1	0	0	1	2	5	8	4	0	0	1	-.628001525653729	-.585473012396228	1.7850747256306	3	0	22	1	1	1
7222B12	1	1	1	1	0	0	0	0	1	0	2	0	2	2	1	2	2	1	1	2	2	2	2	1	2	2	1	2	2	1	1	0	1	1	12	9	4	0	0	1	-.628001525653729	-.585473012396228	1.7850747256306	4	0	35	3	1	1
1383W23	1	1	1	1	1	1	1	1	1	1	1	1	1	1	2	1	1	1	2	2	1	1	1	1	1	0	0	0	1	1	1	2	1	1	15	13	4	0	0	1	-.628001525653729	-.585473012396228	1.7850747256306	9	1	25	4	1	0
5232C16	1	1	0	1	0	0	1	0	1	0	0	1	2	2	1	2	1	2	0	1	2	0	2	1	0	2	1	0	1	2	0	0	2	0	4	6	3	0	1	0	-.628001525653729	1.70743209148211	-.560007598398373	4	0	25	3	1	1
1282W30	1	1	0	1	0	0	0	0	1	0	1	0	1	1	0	1	0	1	1	1	1	0	0	1	0	1	0	0	1	0	0	0	0	0	4	8	4	0	0	1	-.628001525653729	-.585473012396228	1.7850747256306	3	0	11	2	1	1
1474T28	1	1	0	0	0	0	1	0	0	0	0	0	1	1	0	1	1	1	0	0	0	0	1	0	0	1	0	0	0	1	0	0	1	0	6	7	3	0	1	0	-.628001525653729	1.70743209148211	-.560007598398373	2	0	9	4	1	1
1272T32	1	1	0	1	0	0	0	1	0	0	1	0	2	2	1	1	1	1	0	0	0	0	2	1	0	1	0	1	0	1	1	0	2	1	6	6	3	0	1	0	-.628001525653729	1.70743209148211	-.560007598398373	3	0	19	2	1	1
1484W24	1	0	0	0	0	0	0	0	0	0	1	0	1	1	2	1	2	0	0	0	0	0	0	0	0	0	0	0	0	0	0	0	0	0	7	7	3	0	1	0	-.628001525653729	1.70743209148211	-.560007598398373	0	0	8	4	1	1
3434C26	1	1	0	1	0	0	0	0	1	1	0	0	1	1	0	1	1	0	0	1	0	0	1	0	0	1	0	0	0	0	0	0	1	1	5	1	1	0	0	0	-.628001525653729	-.585473012396228	-.560007598398373	4	0	9	4	1	1
3424B14	1	1	1	1	0	0	0	0	0	0	1	0	1	1	1	1	1	1	1	1	0	1	1	2	2	2	1	1	1	0	2	1	1	1	7	3	1	0	0	0	-.628001525653729	-.585473012396228	-.560007598398373	3	0	25	4	1	1
6323B16	1	0	0	0	0	0	0	0	0	0	0	0	1	1	0	1	0	0	0	1	1	0	0	0	0	1	0	0	0	1	0	0	1	1	5	5	2	1	0	0	1.59180411070087	-.585473012396228	-.560007598398373	0	0	9	4	1	1
922B26	1	1	0	0	0	0	1	0	0	0	0	0	1	1	0	1	2	0	0	0	0	0	1	0	0	0	0	0	0	2	0	0	0	1	6	11	4	0	0	1	-.628001525653729	-.585473012396228	1.7850747256306	2	0	9	2	1	1
1044E5	1	1	0	0	0	0	0	0	0	0	0	0	1	2	0	0	0	1	0	0	0	0	0	0	0	0	0	0	0	0	0	0	0	0	4	6	3	0	1	0	-.628001525653729	1.70743209148211	-.560007598398373	1	0	4	4	1	1
1373T31	1	1	0	0	0	0	1	0	1	0	1	0	2	1	1	1	1	0	0	0	1	0	2	0	0	1	1	1	1	1	1	1	1	1	6	11	4	0	0	1	-.628001525653729	-.585473012396228	1.7850747256306	3	0	19	3	1	0
6222B3	1	1	0	0	0	0	1	0	0	0	0	0	0	0	0	1	1	0	0	1	0	0	0	1	0	0	1	1	0	0	1	0	1	0	6	7	3	0	1	0	-.628001525653729	1.70743209148211	-.560007598398373	2	0	8	2	1	1
911B16	1	0	0	0	0	0	0	0	1	0	0	0	1	0	0	1	0	0	0	0	0	0	0	1	0	1	0	0	0	0	0	1	0	0	5	6	3	0	1	0	-.628001525653729	1.70743209148211	-.560007598398373	1	0	5	1	1	1
1122E20	1	0	0	1	1	0	0	0	1	0	0	0	1	1	0	0	1	0	0	1	0	0	0	0	0	0	0	0	0	0	0	0	1	0	2	7	3	0	1	0	-.628001525653729	1.70743209148211	-.560007598398373	3	0	5	2	1	1
8242D14	1	0	0	0	0	0	0	0	1	0	0	0	0	0	0	1	0	0	0	0	0	0	0	0	0	0	0	0	0	0	0	0	0	0	2	5	2	1	0	0	1.59180411070087	-.585473012396228	-.560007598398373	1	0	1	2	1	1
1122A14	1	1	0	0	0	0	0	0	0	0	0	0	1	0	0	0	0	0	0	0	0	0	0	0	0	0	0	0	0	0	0	0	0	0	3	6	3	0	1	0	-.628001525653729	1.70743209148211	-.560007598398373	1	0	1	2	1	1
2434C25	1	0	0	0	0	0	0	0	0	0	1	0	1	0	0	0	1	1	0	0	0	0	1	0	0	0	0	0	0	2	0	0	1	1	9	5	2	1	0	0	1.59180411070087	-.585473012396228	-.560007598398373	0	0	9	4	1	1
7242D22	1	0	0	0	0	0	0	0	1	0	0	0	0	1	0	1	0	1	0	1	0	0	0	0	0	1	0	0	0	0	0	1	0	0	4	11	4	0	0	1	-.628001525653729	-.585473012396228	1.7850747256306	1	0	6	2	1	1
1022B7	1	0	0	0	0	0	0	0	1	0	0	1	1	1	1	2	1	0	0	1	0	0	1	0	0	1	1	0	1	0	0	0	1	0	4	6	3	0	1	0	-.628001525653729	1.70743209148211	-.560007598398373	1	0	13	2	1	1
12333C22	1	1	0	0	0	1	0	0	1	0	1	0	1	1	0	1	0	0	0	0	0	0	1	0	0	0	1	0	1	0	0	0	1	0	4	8	4	0	0	1	-.628001525653729	-.585473012396228	1.7850747256306	3	0	8	3	1	1
2242D33	1	0	0	0	0	0	1	0	0	0	1	0	0	1	0	0	0	0	1	0	1	0	0	0	0	1	0	0	1	0	0	1	1	1	4	4	2	1	0	0	1.59180411070087	-.585473012396228	-.560007598398373	1	0	9	1	1	1
7242D8	1	1	0	1	1	0	0	0	1	0	0	0	0	2	0	2	0	1	0	0	0	0	0	1	1	0	0	1	0	0	1	0	1	1	10	9	4	0	0	1	-.628001525653729	-.585473012396228	1.7850747256306	4	0	11	3	1	1
2313A18	1	1	0	1	1	1	1	0	1	1	1	1	1	1	2	2	1	1	1	2	0	2	2	2	1	0	1	0	2	0	1	2	2	2	9	8	4	0	0	1	-.628001525653729	-.585473012396228	1.7850747256306	7	1	30	4	1	1
1484W28	1	1	0	0	0	0	0	0	0	0	1	0	1	1	0	1	1	1	1	1	1	1	1	1	1	1	1	1	1	1	1	1	1	1	5	5	2	1	0	0	1.59180411070087	-.585473012396228	-.560007598398373	1	0	22	4	1	1
944C19	1	1	0	0	1	0	1	0	0	0	1	0	2	2	1	2	2	2	0	1	2	0	1	1	0	0	1	0	1	0	1	0	1	2	8	11	4	0	0	1	-.628001525653729	-.585473012396228	1.7850747256306	3	0	23	4	1	1
1044A9	1	0	0	0	0	0	0	1	1	1	0	0	0	1	0	0	0	0	0	1	0	0	1	0	0	0	1	0	0	0	0	0	0	1	2	6	3	0	1	0	-.628001525653729	1.70743209148211	-.560007598398373	3	0	5	4	1	0
2333C29	1	1	0	1	1	1	1	1	1	1	1	2	0	1	2	1	1	0	1	1	1	1	1	1	1	1	1	1	1	1	1	1	1	1	8	8	4	0	0	1	-.628001525653729	-.585473012396228	1.7850747256306	8	1	24	4	1	0
933A22	1	1	0	0	0	0	0	0	0	0	1	0	0	0	0	0	0	1	1	1	0	1	1	1	1	1	0	0	1	2	1	2	1	2	3	14	4	0	0	1	-.628001525653729	-.585473012396228	1.7850747256306	1	0	18	4	1	1
4242D31	1	0	0	0	0	1	0	0	1	0	0	0	1	1	0	1	1	0	0	1	0	0	1	1	0	1	1	1	1	0	0	0	1	0	5	7	3	0	1	0	-.628001525653729	1.70743209148211	-.560007598398373	2	0	12	4	1	1
1171T3	1	0	1	1	0	1	1	0	1	0	1	2	1	0	2	0	1	1	0	1	0	1	1	1	2	0	1	0	2	1	0	0	0	1	5	4	2	1	0	0	1.59180411070087	-.585473012396228	-.560007598398373	5	1	19	1	1	0
922B30	1	1	0	1	0	0	0	0	0	0	1	0	1	1	1	1	1	1	1	0	0	0	1	1	0	1	1	0	0	0	1	0	1	1	4	4	2	1	0	0	1.59180411070087	-.585473012396228	-.560007598398373	2	0	15	2	1	1
1033B11	1	0	0	0	0	0	0	0	0	0	1	1	0	0	0	0	0	0	0	0	0	0	0	0	0	1	0	0	0	0	0	0	0	0	4	3	1	0	0	0	-.628001525653729	-.585473012396228	-.560007598398373	0	0	3	2	1	1
1363P23	1	1	1	1	1	1	0	1	1	0	0	0	1	1	0	2	1	1	0	2	1	0	1	0	1	0	1	0	1	1	1	0	1	1	5	4	2	1	0	0	1.59180411070087	-.585473012396228	-.560007598398373	7	1	17	4	1	0
1011B5	1	0	0	0	0	0	1	0	1	1	1	0	0	0	0	1	0	0	0	0	0	0	0	0	0	0	1	1	0	0	0	0	1	1	3	6	3	0	1	0	-.628001525653729	1.70743209148211	-.560007598398373	3	0	6	1	1	0
2333C25	1	1	0	0	0	0	0	0	0	0	0	1	0	1	0	1	1	0	0	0	1	0	0	1	0	1	1	0	0	0	0	0	0	0	8	6	3	0	1	0	-.628001525653729	1.70743209148211	-.560007598398373	1	0	8	4	1	1
1122E18	1	1	1	1	0	0	1	1	1	0	0	0	1	1	1	1	1	1	1	1	1	1	1	1	1	1	1	0	2	2	2	0	2	2	7	9	4	0	0	1	-.628001525653729	-.585473012396228	1.7850747256306	6	1	25	2	1	1
2323B20	1	1	0	1	0	0	1	1	1	0	2	2	2	2	1	1	1	1	0	1	1	0	2	2	1	2	2	2	2	2	1	0	1	1	4	10	4	0	0	1	-.628001525653729	-.585473012396228	1.7850747256306	5	1	32	4	1	1
8232C24	1	0	0	0	0	1	1	1	1	0	1	1	1	2	2	0	1	1	1	2	0	0	1	1	0	1	1	1	1	0	2	0	1	1	3	2	1	0	0	0	-.628001525653729	-.585473012396228	-.560007598398373	4	0	22	2	1	0
2424B29	1	0	0	0	0	0	0	0	0	0	1	0	1	0	0	1	1	1	0	0	1	0	2	2	1	1	1	1	1	1	1	1	1	1	10	9	4	0	0	1	-.628001525653729	-.585473012396228	1.7850747256306	0	0	20	4	1	1
1033D21	1	0	0	0	1	0	0	0	1	0	0	0	0	0	0	0	0	1	0	0	0	1	0	0	0	0	0	0	0	0	0	0	0	0	4	8	4	0	0	1	-.628001525653729	-.585473012396228	1.7850747256306	2	0	2	3	1	1
1353K35	1	0	0	0	1	1	0	1	1	1	0	0	1	1	0	1	2	0	0	1	1	1	0	1	0	0	1	0	0	0	0	0	0	0	5	9	4	0	0	1	-.628001525653729	-.585473012396228	1.7850747256306	5	1	10	3	1	1
2212A32	1	1	1	1	1	1	1	1	1	1	1	1	1	1	0	1	0	0	0	0	0	0	1	1	1	1	1	1	0	0	1	1	0	0	8	11	4	0	0	1	-.628001525653729	-.585473012396228	1.7850747256306	9	1	13	4	1	1
4232C26	1	1	0	1	0	1	1	0	1	0	2	2	1	2	1	2	2	2	0	2	2	1	2	2	1	2	1	0	1	0	1	0	2	2	8	8	4	0	0	1	-.628001525653729	-.585473012396228	1.7850747256306	5	1	33	2	1	1
1033D8	1	1	0	0	0	1	0	0	1	0	1	0	1	0	1	0	2	2	0	0	0	0	0	1	0	1	1	0	1	0	0	0	1	1	5	4	2	1	0	0	1.59180411070087	-.585473012396228	-.560007598398373	3	0	13	3	1	0
1044E21	1	1	1	0	1	0	0	1	1	0	0	0	1	0	0	1	1	0	0	2	0	0	1	1	0	0	0	0	0	0	0	1	1	1	3	12	4	0	0	1	-.628001525653729	-.585473012396228	1.7850747256306	5	1	10	4	1	1
1033A32	1	0	0	0	0	0	1	1	1	0	0	0	1	1	1	1	1	1	0	1	1	0	1	0	1	0	0	0	0	0	0	0	1	1	6	5	2	1	0	0	1.59180411070087	-.585473012396228	-.560007598398373	3	0	12	3	1	1
1272T25	1	0	0	1	0	0	0	0	0	0	0	0	0	2	1	2	1	0	1	0	0	0	2	1	0	1	0	0	1	0	1	0	1	1	9	10	4	0	0	1	-.628001525653729	-.585473012396228	1.7850747256306	1	0	15	4	1	0
2323B21	1	1	1	0	0	0	0	0	1	0	0	0	1	1	1	1	0	1	0	0	0	0	1	1	1	1	1	0	1	1	0	1	0	0	5	7	3	0	1	0	-.628001525653729	1.70743209148211	-.560007598398373	3	0	13	3	1	0
1022C18	1	1	0	0	1	0	0	0	1	0	1	0	2	2	1	2	0	1	1	2	1	2	2	1	1	0	0	1	2	0	1	0	2	2	9	5	2	1	0	0	1.59180411070087	-.585473012396228	-.560007598398373	3	0	27	2	1	1
8212A28	1	1	0	0	0	0	0	0	0	0	0	1	1	0	1	1	1	1	0	0	1	0	1	0	0	0	0	0	0	0	0	0	1	0	7	6	3	0	1	0	-.628001525653729	1.70743209148211	-.560007598398373	1	0	9	4	1	1
1033A15	1	0	0	0	0	0	0	0	1	0	1	0	0	2	0	1	0	0	0	0	0	0	2	1	0	1	0	0	1	0	1	1	2	2	5	9	4	0	0	1	-.628001525653729	-.585473012396228	1.7850747256306	1	0	15	3	1	1
3313A3	1	1	0	1	0	0	0	0	1	0	0	0	1	1	0	1	1	1	0	0	1	0	1	1	0	1	1	0	0	0	0	0	0	0	4	8	4	0	0	1	-.628001525653729	-.585473012396228	1.7850747256306	3	0	10	4	1	1
1022D26	1	1	0	1	1	0	1	1	1	0	0	0	2	1	2	1	2	2	2	2	2	1	1	0	1	1	1	0	1	2	1	2	1	2	6	7	3	0	1	0	-.628001525653729	1.70743209148211	-.560007598398373	6	1	30	2	1	0
3434C20	1	1	1	1	1	0	1	1	0	0	0	0	1	1	0	0	0	0	1	1	0	0	0	0	0	1	1	0	0	2	1	0	2	2	6	3	1	0	0	0	-.628001525653729	-.585473012396228	-.560007598398373	6	1	13	4	1	1
1022C9	1	1	0	1	0	0	0	0	0	0	0	0	1	0	1	0	0	0	0	0	0	1	1	1	0	0	0	0	0	0	0	0	0	0	6	10	4	0	0	1	-.628001525653729	-.585473012396228	1.7850747256306	2	0	5	2	1	0
6242D3	1	1	0	1	1	1	1	0	0	1	0	0	1	2	1	2	2	2	2	2	2	2	2	0	0	1	1	0	1	0	2	0	2	2	8	9	4	0	0	1	-.628001525653729	-.585473012396228	1.7850747256306	6	1	29	2	1	1
1033B32	1	0	0	0	0	1	0	1	1	0	0	0	0	0	0	1	0	0	0	0	0	0	0	0	0	0	0	0	0	0	1	0	0	0	3	8	4	0	0	1	-.628001525653729	-.585473012396228	1.7850747256306	3	0	2	3	1	1
944D25	1	1	0	0	0	1	0	0	1	0	1	1	1	1	1	1	0	1	1	2	1	1	1	1	1	1	1	2	1	0	0	0	1	1	4	4	2	1	0	0	1.59180411070087	-.585473012396228	-.560007598398373	3	0	22	4	1	1
8323B28	1	1	0	0	0	0	1	0	0	0	0	0	0	1	0	1	1	1	0	0	0	0	0	1	1	1	0	0	0	0	1	0	0	0	7	5	2	1	0	0	1.59180411070087	-.585473012396228	-.560007598398373	2	0	8	3	1	1
3111A14	1	0	1	1	0	0	0	0	1	0	2	2	2	2	2	1	2	1	0	0	1	0	2	2	2	1	1	0	0	0	1	0	2	0	5	8	4	0	0	1	-.628001525653729	-.585473012396228	1.7850747256306	3	0	26	1	1	1
3212A27	1	1	0	0	0	1	0	0	1	0	1	0	0	1	0	1	1	1	0	0	0	0	1	1	1	1	1	0	0	0	0	0	1	0	4	9	4	0	0	1	-.628001525653729	-.585473012396228	1.7850747256306	3	0	11	2	1	1
4232C14	1	0	0	0	1	0	0	0	1	0	1	0	1	1	0	1	0	0	1	1	0	0	1	0	0	0	0	0	1	0	0	0	1	1	9	9	4	0	0	1	-.628001525653729	-.585473012396228	1.7850747256306	2	0	10	4	1	1
8242D19	1	1	0	0	0	0	0	0	1	0	0	0	1	1	0	1	1	1	0	0	1	0	1	1	0	1	1	0	1	0	0	1	2	1	4	7	3	0	1	0	-.628001525653729	1.70743209148211	-.560007598398373	2	0	15	2	1
5242D31	1	1	0	0	1	1	0	1	0	.093015214384509	0	0	1	1	0	1	1	1	1	1	1	0	1	0	0	0	0	0	0	0	0	0	1	0	5	1	1	0	0	0	-.628001525653729	-.585473012396228	-.560007598398373	4.09301521438451	0	10	4	1	1
1033A10	1	0	0	0	0	0	0	0	0	0	0	0	0	0	0	0	0	0	0	0	0	0	0	0	0	0	0	0	0	0	1	0	1	1	3	11	4	0	0	1	-.628001525653729	-.585473012396228	1.7850747256306	0	0	3	3	1	1
2222B21	1	1	0	1	0	1	0	1	1	0	2	1	2	2	2	2	0	1	1	2	1	2	2	1	2	2	2	1	1	1	1	1	1	1	5	7	3	0	1	0	-.628001525653729	1.70743209148211	-.560007598398373	5	1	34	3	1	0
8313A33	1	0	0	0	0	0	1	0	1	0	0	0	0	0	1	1	0	0	0	0	0	0	1	1	0	0	0	0	1	0	0	2	1	0	4	4	2	1	0	0	1.59180411070087	-.585473012396228	-.560007598398373	2	0	8	3	1	1
2313A29	1	1	0	1	0	0	0	1	0	0	0	0	2	2	2	2	1	2	0	1	1	0	2	2	1	1	0	0	0	0	2	0	1	1	5	10	4	0	0	1	-.628001525653729	-.585473012396228	1.7850747256306	3	0	23	4	1	1
1181W27	1	1	1	0	0	0	1	1	1	0	1	0	2	2	1	1	1	1	1	2	1	2	2	2	1	1	1	0	2	2	1	0	1	1	1	7	3	0	1	0	-.628001525653729	1.70743209148211	-.560007598398373	5	1	29	1	1	1
2232C32	1	0	0	0	0	0	0	0	0	0	0	0	0	0	0	0	0	0	0	0	0	0	0	0	0	0	0	0	0	0	0	0	0	0	14	8	4	0	0	1	-.628001525653729	-.585473012396228	1.7850747256306	0	0	0	3	1	1
7242D21	1	1	1	0	1	0	1	1	0	1	1	1	1	2	2	1	1	0	2	1	2	2	2	2	2	1	1	2	1	1	2	1	2	1	8	8	4	0	0	1	-.628001525653729	-.585473012396228	1.7850747256306	6	1	34	2	1	1
8323B29	1	1	0	1	0	0	0	0	1	0	0	0	0	0	0	0	0	0	0	0	0	0	0	0	0	0	0	0	0	0	0	0	0	0	3	10	4	0	0	1	-.628001525653729	-.585473012396228	1.7850747256306	3	0	0	3	1	0
1122B32	1	0	0	0	0	0	0	0	0	0	0	0	1	1	0	1	0	0	0	0	0	0	1	1	0	0	0	0	0	0	0	0	0	0	3	3	1	0	0	0	-.628001525653729	-.585473012396228	-.560007598398373	0	0	5	2	1	1
3414A1	1	0	0	0	0	1	0	0	1	0	0	0	1	1	0	0	0	1	1	1	0	0	1	0	0	0	0	0	1	0	0	0	0	0	3	7	3	0	1	0	-.628001525653729	1.70743209148211	-.560007598398373	2	0	7	4	1	0
933B22	1	1	0	1	0	1	0	0	1	0	0	0	2	1	2	2	0	2	2	0	0	0	2	2	0	2	2	0	2	0	2	0	2	2	5	7	3	0	1	0	-.628001525653729	1.70743209148211	-.560007598398373	4	0	27	2	1	1
3131C29	1	0	1	0	0	0	0	0	1	0	0	0	2	1	1	0	0	2	0	2	0	0	0	0	0	0	0	0	0	0	0	0	2	0	3	14	4	0	0	1	-.628001525653729	-.585473012396228	1.7850747256306	2	0	10	2	1	1
1484W31	1	1	0	1	0	1	1	0	1	0	1	1	1	2	2	2	2	2	0	1	1	0	1	1	0	1	1	0	0	0	0	0	2	1	4	11	4	0	0	1	-.628001525653729	-.585473012396228	1.7850747256306	5	1	22	4	1	1
1122C23	1	1	0	1	0	0	0	0	0	0	0	0	1	0	0	1	0	0	0	1	0	0	1	0	0	0	1	0	0	0	0	1	1	0	4	4	2	1	0	0	1.59180411070087	-.585473012396228	-.560007598398373	2	0	7	2	1	1
911A17	1	0	0	0	0	0	0	0	0	0	0	0	0	2	0	0	0	0	0	0	0	0	1	0	0	0	0	0	0	0	0	0	0	0	2	5	2	1	0	0	1.59180411070087	-.585473012396228	-.560007598398373	0	0	3	1	1	1
6212A5	1	1	0	1	1	1	1	1	1	0	2	0	2	2	2	1	1	1	0	1	1	2	2	2	1	1	1	2	2	1	1	0	2	1	6	9	4	0	0	1	-.628001525653729	-.585473012396228	1.7850747256306	7	1	31	2	1	1
1363P33	1	1	1	0	0	0	1	1	0	1	1	0	0	1	0	1	0	0	0	1	0	0	1	1	0	0	1	0	0	0	0	0	2	2	5	7	3	0	1	0	-.628001525653729	1.70743209148211	-.560007598398373	5	1	11	3	1	0
2434C23	1	0	0	0	0	0	0	0	0	0	0	0	1	1	0	1	1	1	0	0	1	0	1	1	0	0	0	0	0	0	0	0	1	1	2	6	3	0	1	0	-.628001525653729	1.70743209148211	-.560007598398373	0	0	10	4	1	1
1011C27	1	1	1	1	1	0	0	1	1	0	2	2	2	2	2	2	2	0	0	0	1	2	2	2	2	2	2	2	2	2	2	2	2	2	5	8	4	0	0	1	-.628001525653729	-.585473012396228	1.7850747256306	6	1	41	1	1	1
1133C23	1	0	0	0	0	0	0	0	1	0	0	0	0	0	0	0	0	0	0	0	0	0	1	0	0	0	0	0	0	0	0	0	1	1	1	4	2	1	0	0	1.59180411070087	-.585473012396228	-.560007598398373	1	0	3	3	1	1
8343D20	1	1	0	0	1	0	0	1	1	1	0	1	2	2	1	1	0	0	0	0	0	0	1	0	1	0	0	1	2	0	0	0	0	0	3	4	2	1	0	0	1.59180411070087	-.585473012396228	-.560007598398373	5	1	12	2	1	1
1033C27	1	0	1	0	0	0	1	0	1	0	0	0	1	1	0	2	1	2	0	0	2	1	0	0	0	1	0	1	1	0	0	0	1	0	9	7	3	0	1	0	-.628001525653729	1.70743209148211	-.560007598398373	3	0	14	3	1	0
1022C31	1	0	0	0	0	0	0	1	1	0	0	0	1	1	1	1	0	1	1	1	0	2	1	1	0	1	0	1	1	0	1	1	2	1	5	7	3	0	1	0	-.628001525653729	1.70743209148211	-.560007598398373	2	0	19	2	1	0
944A21	1	0	0	1	0	0	0	0	0	0	1	0	0	1	1	0	0	2	0	0	0	0	0	1	0	1	1	0	1	0	0	0	0	0	7	11	4	0	0	1	-.628001525653729	-.585473012396228	1.7850747256306	1	0	9	4	1	1
4242D15	1	.446558284330681	0	0	0	0	0	0	0	0	1	0	1	2	1	0	0	0	0	0	0	0	0	1	1	1	1	0	0	0	0	0	1	2	6	8	4	0	0	1	-.628001525653729	-.585473012396228	1.7850747256306	.446558284330681	0	12	4	1	1
3424B24	1	1	0	0	0	0	0	1	1	0	1	1	1	1	2	1	2	2	2	0	0	0	2	2	2	1	2	0	0	0	0	2	2	1	4	8	4	0	0	1	-.628001525653729	-.585473012396228	1.7850747256306	3	0	27	4	1	0
2222B22	1	1	1	1	1	0	1	0	1	0	1	1	0	1	1	2	2	2	0	0	0	1	1	1	1	1	2	0	1	0	1	1	0	0	4	7	3	0	1	0	-.628001525653729	1.70743209148211	-.560007598398373	6	1	20	3	1	0
1363P35	1	1	1	1	1	0	1	1	1	0	0	1	2	2	0	1	1	1	1	0	0	1	1	1	1	0	0	1	1	1	0	1	1	1	10	10	4	0	0	1	-.628001525653729	-.585473012396228	1.7850747256306	7	1	19	4	1	0
7212A11	1	0	0	0	0	0	0	0	0	0	0	0	0	2	0	1	0	1	0	1	0	0	2	0	0	0	1	0	0	0	0	0	0	0	4	8	4	0	0	1	-.628001525653729	-.585473012396228	1.7850747256306	0	0	8	3	1	1
7222B11	1	1	0	0	0	0	0	1	0	0	1	1	1	1	0	0	1	0	0	0	0	1	1	1	0	0	0	0	1	0	0	0	1	1	5	8	4	0	0	1	-.628001525653729	-.585473012396228	1.7850747256306	2	0	11	2	1	1
5212A17	1	1	0	0	0	0	0	1	1	0	0	0	1	1	0	1	0	0	0	1	0	0	0	1	0	0	0	0	0	0	0	1	0	0	4	5	2	1	0	0	1.59180411070087	-.585473012396228	-.560007598398373	3	0	6	1	1	1
5222B29	1	1	0	0	1	1	1	1	1	1	1	0	1	1	1	1	1	1	1	1	1	1	1	1	0	1	0	0	1	1	1	1	1	1	15	8	4	0	0	1	-.628001525653729	-.585473012396228	1.7850747256306	7	1	20	4	1	1
922C19	1	0	0	0	0	0	0	0	0	0	1	0	2	2	2	2	2	2	0	1	1	0	1	0	1	1	0	0	1	0	2	1	2	2	5	10	4	0	0	1	-.628001525653729	-.585473012396228	1.7850747256306	0	0	26	2	1	1
2111A14	1	0	0	0	0	0	0	0	0	0	1	0	2	1	0	2	0	1	0	0	0	0	2	1	0	1	1	1	1	1	0	1	2	1	5	4	2	1	0	0	1.59180411070087	-.585473012396228	-.560007598398373	0	0	19	1	1	1
2131C31	1	0	0	0	0	1	0	1	1	0	0	0	1	1	1	0	0	1	0	1	1	1	1	0	0	0	0	0	0	0	0	0	1	0	3	8	4	0	0	1	-.628001525653729	-.585473012396228	1.7850747256306	3	0	9	4	1	0
1011C25	1	0	1	0	0	0	1	0	1	0	0	1	1	1	0	0	0	0	0	0	0	0	0	2	0	1	2	2	1	2	2	0	0	0	4	1	1	0	0	0	-.628001525653729	-.585473012396228	-.560007598398373	3	0	15	1	1	1
1044E25	1	0	0	1	1	0	1	0	1	0	0	0	1	1	1	0	1	0	0	2	0	0	1	1	0	1	0	1	1	0	0	0	1	0	3	9	4	0	0	1	-.628001525653729	-.585473012396228	1.7850747256306	4	0	12	4	1	1
1133A31	1	0	0	0	0	0	0	0	0	0	1	0	1	1	1	1	1	1	0	0	0	0	1	0	1	0	0	0	0	0	1	0	1	0	4	5	2	1	0	0	1.59180411070087	-.585473012396228	-.560007598398373	0	0	11	3	1	1
3333C11	1	1	0	1	1	0	0	0	1	0	1	1	1	2	0	2	1	1	0	1	0	0	2	1	0	2	0	0	0	1	2	0	1	0	3	7	3	0	1	0	-.628001525653729	1.70743209148211	-.560007598398373	4	0	19	4	1	1
1133A15	1	0	0	0	0	0	0	0	0	0	0	0	0	1	0	0	1	1	0	1	0	0	0	0	0	0	0	0	0	0	0	0	0	0	1	6	3	0	1	0	-.628001525653729	1.70743209148211	-.560007598398373	0	0	4	3	1	1
1252K22	1	1	0	0	1	0	1	1	1	0	0	0	1	1	1	1	1	1	0	0	0	0	0	1	1	1	0	1	1	0	0	0	1	0	6	4	2	1	0	0	1.59180411070087	-.585473012396228	-.560007598398373	5	1	12	3	1	1
3424B20	1	1	0	0	0	0	0	0	0	1	1	0	1	2	0	0	0	0	1	1	0	0	1	0	0	0	0	0	0	0	1	0	1	0	8	7	3	0	1	0	-.628001525653729	1.70743209148211	-.560007598398373	2	0	9	4	1	1
911A21	1	0	0	1	0	0	0	0	0	0	0	0	0	0	0	1	1	1	0	1	0	1	1	0	1	1	0	0	1	0	1	0	0	1	1	8	4	0	0	1	-.628001525653729	-.585473012396228	1.7850747256306	1	0	11	1	1	1
1011D28	1	0	0	1	1	0	0	0	0	0	1	0	2	1	0	1	0	1	0	2	0	0	2	1	1	2	0	0	1	2	0	1	0	0	5	8	4	0	0	1	-.628001525653729	-.585473012396228	1.7850747256306	2	0	18	1	1	1
2424B21	1	1	0	0	0	0	0	0	0	0	1	1	0	1	0	0	0	0	0	0	0	0	0	0	0	1	1	1	1	1	1	1	1	1	8	9	4	0	0	1	-.628001525653729	-.585473012396228	1.7850747256306	1	0	12	4	1	1
3444D28	1	0	0	0	0	0	0	0	0	0	0	0	1	0	0	0	0	0	0	0	0	0	0	0	0	0	0	0	0	0	0	0	0	0	4	6	3	0	1	0	-.628001525653729	1.70743209148211	-.560007598398373	0	0	1	4	1	1
6343D1	1	0	0	0	0	0	0	0	0	0	0	0	0	1	0	0	0	0	0	0	0	0	0	0	0	0	0	0	0	0	0	0	0	0	4	8	4	0	0	1	-.628001525653729	-.585473012396228	1.7850747256306	0	0	1	4	1	1
933C30	1	0	0	0	0	1	0	0	0	0	0	0	1	0	0	1	0	0	0	0	0	0	1	0	1	1	0	0	1	1	0	0	0	0	6	6	3	0	1	0	-.628001525653729	1.70743209148211	-.560007598398373	1	0	7	3	1	1
1033D13	1	0	0	1	0	0	1	1	1	0	0	0	1	0	0	0	2	2	0	1	0	1	1	0	0	1	1	0	0	1	0	0	1	1	6	5.77397023191416	3	0	1	0	-.628001525653729	1.70743209148211	-.560007598398373	4	0	13	3	1	1
1373T27	1	1	0	0	0	0	1	0	0	0	1	0	0	2	1	2	1	0	0	0	0	0	0	1	0	2	0	0	0	0	0	0	0	0	15	9	4	0	0	1	-.628001525653729	-.585473012396228	1.7850747256306	2	0	10	4	1	1
6222B2	1	1	0	1	1	0	.211545108883512	0	1	0	1	0	1	1	0	2	0	1	0	2	1	1	2	0	0	1	1	1	0	2	0	1	1	1	5	5	2	1	0	0	1.59180411070087	-.585473012396228	-.560007598398373	4.21154510888351	0	20	3	1	1
1022C11	1	1	0	1	1	1	0	1	1	0	0	0	1	0	0	0	0	1	0	1	0	0	0	1	0	1	1	0	0	0	0	0	0	0	4	3	1	0	0	0	-.628001525653729	-.585473012396228	-.560007598398373	6	1	6	2	1	1
1044D7	1	0	0	0	0	0	0	0	1	0	0	0	0	0	0	1	0	0	0	0	1	0	1	1	0	0	0	0	0	0	0	0	0	0	3	6	3	0	1	0	-.628001525653729	1.70743209148211	-.560007598398373	1	0	4	4	1	1
1122D27	1	0	1	0	0	1	1	0	1	0	0	0	1	0	0	2	0	1	0	2	1	0	0	1	1	1	1	1	0	0	0	0	1	0	4	6	3	0	1	0	-.628001525653729	1.70743209148211	-.560007598398373	4	0	13	2	1	1
2222B32	1	1	0	0	0	0	0	0	0	0	0	0	1	1	0	1	1	0	0	0	0	0	1	1	0	1	0	0	0	0	1	0	1	1	4	5	2	1	0	0	1.59180411070087	-.585473012396228	-.560007598398373	1	0	10	3	1	0
1272T15	1	0	0	0	0	0	0	0	1	0	0	0	1	0	0	1	0	0	0	0	0	0	1	1	0	0	0	0	1	0	0	0	0	0	6	6	3	0	1	0	-.628001525653729	1.70743209148211	-.560007598398373	1	0	5	2	1	1
2232C90	1	0	0	0	0	1	0	0	0	0	0	1	1	1	1	1	1	0	0	0	0	0	1	1	1	1	1	0	1	0	0	0	1	0	4	5	2	1	0	0	1.59180411070087	-.585473012396228	-.560007598398373	1	0	13	2	1	1
1044E6	1	0	0	1	0	0	0	0	1	0	1	0	1	1	1	1	0	0	0	1	0	0	1	1	0	1	0	0	1	0	1	0	0	0	3	6	3	0	1	0	-.628001525653729	1.70743209148211	-.560007598398373	2	0	11	4	1	0
8313A28	1	0	0	0	0	0	0	0	0	0	0	0	0	0	0	0	0	0	0	0	0	0	0	0	0	0	1	0	0	0	0	0	0	0	1	7	3	0	1	0	-.628001525653729	1.70743209148211	-.560007598398373	0	0	1	3	1	1
1011C19	1	1	0	1	0	0	1	0	1	1	1	0	1	1	1	1	1	0	0	0	0	0	1	1	1	0	0	0	0	1	1	1	2	1	2	6	3	0	1	0	-.628001525653729	1.70743209148211	-.560007598398373	5	1	15	1	1	1
2222B24	1	0	0	1	0	0	0	0	0	0	0	0	0	1	0	1	1	1	0	1	0	0	0	0	1	1	1	1	0	0	2	0	1	2	3	5	2	1	0	0	1.59180411070087	-.585473012396228	-.560007598398373	1	0	14	3	1	1
1171T36	1	1	0	1	0	0	0	0	0	0	1	0	1	2	0	1	2	1	0	1	0	0	1	1	0	1	1	1	0	0	0	1	1	0	4	4	2	1	0	0	1.59180411070087	-.585473012396228	-.560007598398373	2	0	16	2	1	1
1022C27	1	0	0	0	0	0	0	1	1	0	1	0	1	1	0	1	1	1	0	0	1	0	1	1	0	0	1	0	1	0	0	0	1	0	5	8	4	0	0	1	-.628001525653729	-.585473012396228	1.7850747256306	2	0	12	2	1	0
5212A31	1	0	0	0	0	0	0	0	1	0	0	0	0	0	0	1	1	0	0	0	0	0	1	1	0	0	0	0	0	0	0	0	1	1	1	1	1	0	0	0	-.628001525653729	-.585473012396228	-.560007598398373	1	0	6	2	1	1
8222B15	1	0	0	0	0	0	0	0	0	0	0	0	1	2	0	0	0	0	0	1	1	2	1	2	0	1	2	0	0	0	0	1	1	2	6	11	4	0	0	1	-.628001525653729	-.585473012396228	1.7850747256306	0	0	17	2	1	1
1022A13	1	0	0	1	1	0	0	0	1	0	1	0	1	2	0	1	2	1	0	0	0	0	2	0	1	1	2	0	1	0	2	0	2	1	4	7	3	0	1	0	-.628001525653729	1.70743209148211	-.560007598398373	3	0	20	3	1	0
1133A32	1	1	0	0	0	1	0	0	1	0	1	0	1	2	1	1	2	1	0	1	0	0	1	1	1	1	1	0	0	0	1	0	1	0	5	6	3	0	1	0	-.628001525653729	1.70743209148211	-.560007598398373	3	0	17	3	1	1
1161P29	1	1	0	0	0	0	0	0	0	0	0	0	1	1	0	1	0	0	0	2	0	1	1	0	0	1	0	0	1	0	0	0	0	0	3	4	2	1	0	0	1.59180411070087	-.585473012396228	-.560007598398373	1	0	9	1	1	1
8343D25	1	0	0	0	0	0	0	1	0	0	0	1	0	0	0	1	0	0	0	0	0	1	1	0	0	0	0	0	1	0	0	0	1	1	1	9	4	0	0	1	-.628001525653729	-.585473012396228	1.7850747256306	1	0	7	3	1	1
1133C12	1	1	0	0	0	1	0	0	1	0	0	0	1	0	0	1	0	1	0	0	1	0	1	0	0	1	0	0	0	0	0	0	1	0	3	5	2	1	0	0	1.59180411070087	-.585473012396228	-.560007598398373	3	0	7	3	1	1
2121B24	1	0	0	1	0	0	0	1	0	0	0	0	1	1	1	0	0	2	1	1	0	0	1	1	0	0	0	0	0	0	0	0	1	0	3	8	4	0	0	1	-.628001525653729	-.585473012396228	1.7850747256306	2	0	10	2	1	1
8333C24	1	1	0	0	0	1	0	0	0	0	0	0	0	0	1	1	0	0	0	0	0	0	0	1	1	0	0	0	0	0	0	0	0	0	6	4	2	1	0	0	1.59180411070087	-.585473012396228	-.560007598398373	2	0	4	3	1	1
6343D5	1	1	0	0	1	0	0	0	1	0	0	0	0	1	0	2	1	1	0	1	0	0	1	1	0	0	0	0	1	0	1	0	2	2	6	5	2	1	0	0	1.59180411070087	-.585473012396228	-.560007598398373	3	0	14	4	1	0
8222B20	1	0	1	1	0	0	0	0	1	0	1	0	1	1	0	1	0	0	1	1	0	0	1	1	1	1	1	0	1	1	2	0	1	1	4	9	4	0	0	1	-.628001525653729	-.585473012396228	1.7850747256306	3	0	17	2	1	1
1011B3	1	0	0	0	0	0	0	1	1	0	0	0	2	0	0	1	0	0	0	0	0	0	2	1	0	1	1	0	0	0	0	0	1	1	5	10	4	0	0	1	-.628001525653729	-.585473012396228	1.7850747256306	2	0	10	1	1	1
1044A23	1	1	0	1	1	1	1	1	1	1	1	2	1	0	1	2	1	0	0	1	1	1	2	1	1	1	2	1	1	2	1	1	2	2	8	8	4	0	0	1	-.628001525653729	-.585473012396228	1.7850747256306	8	1	28	4	1	1
1353K31	1	0	0	0	0	0	0	0	0	0	0	0	1	0	0	1	0	0	0	0	0	0	0	0	0	0	0	0	0	0	0	0	0	0	4	7	3	0	1	0	-.628001525653729	1.70743209148211	-.560007598398373	0	0	2	4	1	1
6212A12	1	1	0	0	0	0	0	0	1	0	1	1	1	2	0	2	2	2	0	0	2	0	2	0	1	2	2	0	1	0	1	2	2	1	3	4	2	1	0	0	1.59180411070087	-.585473012396228	-.560007598398373	2	0	27	2	1	0
6323B8	1	0	0	0	0	0	0	0	0	0	0	0	0	0	0	1	1	0	0	0	0	0	1	0	0	0	0	0	1	0	0	0	1	1	3	9	4	0	0	1	-.628001525653729	-.585473012396228	1.7850747256306	0	0	6	4	1	0
1011B26	1	1	0	0	0	0	0	0	0	0	0	0	1	1	1	1	0	0	0	0	0	0	1	0	0	0	1	1	0	0	0	0	1	1	4	4	2	1	0	0	1.59180411070087	-.585473012396228	-.560007598398373	1	0	9	1	1	1
1033B9	1	1	0	1	0	0	0	0	1	0	0	1	1	2	1	1	2	0	0	1	1	0	1	1	0	1	0	0	0	0	1	0	2	2	5	11	4	0	0	1	-.628001525653729	-.585473012396228	1.7850747256306	3	0	18	3	1	1
4232C5	1	0	0	1	0	0	0	0	0	0	1	1	1	2	1	1	1	1	1	1	1	1	1	1	1	1	1	1	1	1	1	1	1	1	15	12	4	0	0	1	-.628001525653729	-.585473012396228	1.7850747256306	1	0	25	3	1	1
12313A12	1	1	0	0	0	0	0	0	0	0	0	1	0	0	1	0	0	0	0	0	0	0	1	0	0	1	1	1	1	0	0	0	0	1	4	6	3	0	1	0	-.628001525653729	1.70743209148211	-.560007598398373	1	0	8	3	1	1
2323B31	1	0	0	0	0	0	0	1	1	0	1	0	1	1	0	1	0	0	0	1	0	0	1	0	0	0	0	1	0	0	1	1	1	0	4	6	3	0	1	0	-.628001525653729	1.70743209148211	-.560007598398373	2	0	10	3	1	1
1353K28	1	1	0	0	0	0	0	0	1	0	0	0	1	1	.469613259668508	0	1	0	0	0	0	0	0	1	0	1	0	0	0	0	0	0	0	0	5	8	4	0	0	1	-.628001525653729	-.585473012396228	1.7850747256306	2	0	5.46961325966851	3	1	0
3111A15	1	1	0	1	0	0	1	0	1	0	1	0	0	1	0	2	1	1	0	1	0	2	2	2	1	2	1	1	2	0	1	2	1	1	4	8	4	0	0	1	-.628001525653729	-.585473012396228	1.7850747256306	4	0	25	1	1	1
7242D13	1	0	0	0	0	0	0	0	0	0	0	0	1	1	0	1	0	0	1	2	0	0	1	0	0	1	0	0	0	0	0	0	1	1	4	8	4	0	0	1	-.628001525653729	-.585473012396228	1.7850747256306	0	0	10	4	1	0
4242D3	1	1	0	1	0	1	0	0	0	1	0	1	1	2	2	1	2	1	1	2	2	1	2	1	1	1	2	1	2	1	2	1	2	1	6	5	2	1	0	0	1.59180411070087	-.585473012396228	-.560007598398373	4	0	33	4	1	0
1022B30	1	0	0	0	0	0	0	1	1	0	0	0	0	1	0	1	1	0	0	0	0	0	0	0	0	2	1	0	0	0	0	0	1	0	3	14	4	0	0	1	-.628001525653729	-.585473012396228	1.7850747256306	2	0	7	2	1	1
1044D25	1	0	0	0	0	1	0	0	1	0	0	0	0	0	0	0	0	0	1	1	0	0	1	0	0	1	0	0	0	0	0	1	0	0	5	6	3	0	1	0	-.628001525653729	1.70743209148211	-.560007598398373	2	0	5	4	1	1
1011B6	1	1	0	0	0	0	1	0	0	0	0	0	1	1	0	1	0	0	0	0	0	0	0	0	0	1	0	0	1	0	0	0	0	0	4	6	3	0	1	0	-.628001525653729	1.70743209148211	-.560007598398373	2	0	5	1	1	1
2333C23	1	1	0	0	0	1	0	0	1	0	1	0	1	1	0	1	1	1	1	1	1	1	1	1	0	1	1	0	1	1	0	0	2	1	15	7	3	0	1	0	-.628001525653729	1.70743209148211	-.560007598398373	3	0	19	4	1	1
2414A19	1	1	1	1	1	1	1	0	1	1	1	1	1	1	1	1	1	1	1	1	1	1	1	1	1	1	1	1	1	1	1	1	1	1	8	6	3	0	1	0	-.628001525653729	1.70743209148211	-.560007598398373	8	1	24	4	1	1
6333C18	1	1	0	1	0	0	0	0	1	0	1	1	0	2	0	2	1	1	0	1	0	0	2	2	1	2	2	1	1	0	2	1	1	1	5	3	1	0	0	0	-.628001525653729	-.585473012396228	-.560007598398373	3	0	25	3	1	1
7222B13	1	1	0	0	1	0	1	0	0	0	0	0	0	1	1	1	0	1	0	1	2	0	0	0	1	0	0	0	0	1	1	2	0	0	5	5	2	1	0	0	1.59180411070087	-.585473012396228	-.560007598398373	3	0	12	3	1	1
8333C31	1	1	0	0	0	0	0	0	0	1	0	0	0	1	1	0	1	1	0	1	0	0	1	1	0	1	0	0	1	0	0	0	1	1	4	7	3	0	1	0	-.628001525653729	1.70743209148211	-.560007598398373	2	0	11	4	1	1
1122D15	1	0	0	0	0	0	0	0	0	0	0	0	.753282653766413	0	0	1	.649377593360996	0	0	1	1	0	1	1	0	0	0	0	0	0	0	0	1	0	2	5	2	1	0	0	1.59180411070087	-.585473012396228	-.560007598398373	0	0	7.40266024712741	2	1	1
4212A13	1	0	0	0	0	0	0	0	0	0	1	1	1	1	2	1	0	0	0	0	0	0	1	1	1	0	0	0	0	0	0	0	1	1	4	3	1	0	0	0	-.628001525653729	-.585473012396228	-.560007598398373	0	0	12	2	1	1
8343D16	1	1	0	1	0	0	1	0	1	0	0	0	0	0	1	2	1	0	0	0	1	0	1	1	1	1	0	0	0	0	1	0	0	0	5	13	4	0	0	1	-.628001525653729	-.585473012396228	1.7850747256306	4	0	10	3	1	1
911C30	1	0	0	0	0	0	0	0	1	0	0	0	0	0	0	0	1	0	0	0	0	0	1	0	0	0	0	0	0	0	0	0	1	1	3	3	1	0	0	0	-.628001525653729	-.585473012396228	-.560007598398373	1	0	4	1	1	1
1022A23	1	0	0	0	0	0	0	0	1	0	1	0	1	1	0	1	0	0	0	1	0	0	1	0	0	1	1	0	1	0	1	0	1	0	4	5	2	1	0	0	1.59180411070087	-.585473012396228	-.560007598398373	1	0	11	2	1	1
1454K29	1	1	0	1	1	0	0	0	1	0	1	1	2	2	1	1	1	2	2	1	2	.284628670120898	1	1	1	1	1	1	1	1	1	1	2	1	8	8	4	0	0	1	-.628001525653729	-.585473012396228	1.7850747256306	4	0	29.2846286701209	4	1	1
5212A34	1	0	1	1	0	0	1	0	0	0	1	0	1	0	2	2	0	0	1	0	0	1	0	1	2	0	0	0	0	0	1	0	0	0	8	3	1	0	0	0	-.628001525653729	-.585473012396228	-.560007598398373	3	0	12	2	1	1
7212A3	1	1	0	0	0	0	0	0	1	0	1	0	1	1	0	0	0	1	1	1	0	1	1	1	1	0	0	1	0	1	0	0	0	0	7	14	4	0	0	1	-.628001525653729	-.585473012396228	1.7850747256306	2	0	12	3	1	1
8222B32	1	1	0	0	0	1	0	0	1	0	1	0	2	2	2	1	2	0	1	1	1	1	2	2	0	2	1	2	2	0	2	2	2	2	10	9	4	0	0	1	-.628001525653729	-.585473012396228	1.7850747256306	3	0	33	2	1	1
1011D6	1	1	0	0	1	1	0	1	0	0	0	0	1	2	0	0	1	0	0	1	0	0	1	0	0	0	1	0	0	0	0	0	1	1	3	8	4	0	0	1	-.628001525653729	-.585473012396228	1.7850747256306	4	0	9	1	1	1
1122C18	1	0	0	0	0	1	0	0	1	0	0	0	0	0	0	0	0	0	0	1	0	0	0	0	0	1	0	0	0	0	0	0	0	0	2	2	1	0	0	0	-.628001525653729	-.585473012396228	-.560007598398373	2	0	2	2	1	1
2414A20	1	1	0	0	0	0	0	0	1	0	0	0	0	0	0	1	1	1	0	1	1	0	0	0	0	1	0	0	0	0	0	0	0	0	4	3	1	0	0	0	-.628001525653729	-.585473012396228	-.560007598398373	2	0	6	4	1	1
6232C9	1	0	0	0	0	0	0	0	0	0	0	0	1	0	1	1	1	1	0	0	0	0	2	1	0	2	0	0	1	0	2	0	1	2	8	5	2	1	0	0	1.59180411070087	-.585473012396228	-.560007598398373	0	0	16	3	1	1
3343D13	1	0	0	0	0	0	0	0	0	0	0	0	0	0	0	0	0	0	0	0	0	0	0	0	0	0	0	0	0	0	0	0	0	0	5	4	2	1	0	0	1.59180411070087	-.585473012396228	-.560007598398373	0	0	0	4	1	1
1033B10	1	0	0	0	0	0	0	0	0	0	0	0	0	0	0	0	0	0	0	0	0	0	0	0	0	0	0	0	0	0	0	0	0	0	4	8	4	0	0	1	-.628001525653729	-.585473012396228	1.7850747256306	0	0	0	4	1	0
1044A11	1	0	0	0	1	0	1	0	0	0	0	0	1	1	0	0	0	1	0	0	0	0	0	0	0	1	1	0	0	0	0	0	1	1	4	4	2	1	0	0	1.59180411070087	-.585473012396228	-.560007598398373	2	0	7	4	1	1
2121B22	1	0	0	1	0	0	0	0	0	0	0	0	1	1	1	1	2	0	1	1	0	1	1	0	0	0	0	0	1	1	1	0	1	0	8	6	3	0	1	0	-.628001525653729	1.70743209148211	-.560007598398373	1	0	14	2	1	0
3313A24	1	0	0	0	1	0	0	0	0	0	0	0	1	1	1	1	0	1	0	1	0	0	0	0	0	0	0	0	0	0	1	0	1	0	5	10	4	0	0	1	-.628001525653729	-.585473012396228	1.7850747256306	1	0	8	4	1	1
5222B27	1	1	0	0	1	1	0	0	1	0	0	0	1	2	0	0	1	1	0	2	0	0	0	1	0	0	0	0	1	0	0	0	1	1	8	9	4	0	0	1	-.628001525653729	-.585473012396228	1.7850747256306	4	0	11	3	1	1
5232C35	1	1	0	0	0	0	1	1	1	1	0	0	1	1	0	1	1	2	0	0	0	0	0	0	0	1	0	0	0	0	0	1	1	0	3	4	2	1	0	0	1.59180411070087	-.585473012396228	-.560007598398373	5	1	9	2	1	1
6232C5	1	1	0	0	0	1	0	0	1	0	1	1	1	1	1	1	2	1	1	1	0	0	1	1	0	1	1	0	0	0	1	1	1	2	9	6	3	0	1	0	-.628001525653729	1.70743209148211	-.560007598398373	3	0	20	4	1	1
1011C6	1	0	0	1	1	0	1	0	1	0	0	0	1	1	0	2	1	2	0	1	0	0	1	2	1	1	1	1	0	0	1	1	0	1	3	5	2	1	0	0	1.59180411070087	-.585473012396228	-.560007598398373	4	0	18	1	1	1
1133D19	1	0	0	0	0	0	0	0	1	0	0	0	1	1	0	1	1	1	0	1	1	0	0	1	0	1	0	0	0	0	1	0	2	0	5	7	3	0	1	0	-.628001525653729	1.70743209148211	-.560007598398373	1	0	12	3	1	1
1011C12	1	0	0	0	0	0	0	0	1	0	0	0	2	1	0	1	0	1	0	0	1	1	2	1	0	1	2	0	0	0	2	1	2	2	4	7	3	0	1	0	-.628001525653729	1.70743209148211	-.560007598398373	1	0	20	1	1	0
1282W23	1	1	0	1	1	1	1	1	1	1	1	2	1	2	1	2	1	1	1	1	1	0	0	1	2	1	1	2	1	1	1	1	1	1	8	14	4	0	0	1	-.628001525653729	-.585473012396228	1.7850747256306	8	1	27	4	1	1
2121B29	1	1	0	0	1	0	0	0	1	0	0	0	1	0	1	2	2	0	0	0	0	0	2	0	0	0	1	0	2	0	1	0	2	1	6	3	1	0	0	0	-.628001525653729	-.585473012396228	-.560007598398373	3	0	15	1	1	1
2141D30	1	0	0	0	0	0	0	0	1	0	1	0	1	1	0	1	0	0	0	0	0	0	1	0	1	0	1	1	0	1	0	0	1	0	2	4	2	1	0	0	1.59180411070087	-.585473012396228	-.560007598398373	1	0	10	1	1	1
2414A24	1	0	0	0	0	0	0	0	1	0	0	0	1	1	0	1	1	1	0	1	0	0	1	1	0	1	0	0	0	0	1	1	1	1	3	11	4	0	0	1	-.628001525653729	-.585473012396228	1.7850747256306	1	0	13	4	1	0
3313A22	1	1	0	0	1	0	0	1	1	1	1	0	1	1	1	1	0	0	1	0	0	0	1	1	0	1	1	0	0	0	0	0	1	0	4	6	3	0	1	0	-.628001525653729	1.70743209148211	-.560007598398373	5	1	11	4	1	1
3444D12	1	0	0	0	0	0	0	0	0	0	1	1	1	1	1	1	0	1	0	0	0	0	1	1	0	1	1	0	0	0	0	0	1	1	5	5	2	1	0	0	1.59180411070087	-.585473012396228	-.560007598398373	0	0	13	4	1	1
5232C37	1	1	1	0	1	0	1	1	1	1	1	0	1	2	0	0	2	2	0	1	2	0	2	1	2	1	2	2	1	1	0	0	2	1	5	3	1	0	0	0	-.628001525653729	-.585473012396228	-.560007598398373	7	1	26	2	1	1
6333C12	1	0	0	0	0	0	0	0	0	0	0	0	0	0	0	0	0	0	0	0	0	0	1	0	0	0	0	0	0	0	0	0	0	0	3	5	2	1	0	0	1.59180411070087	-.585473012396228	-.560007598398373	0	0	1	4	1	1
8222B18	1	1	0	1	0	0	0	1	1	0	1	1	1	1	1	1	0	0	1	1	0	0	1	1	0	1	1	0	1	0	1	1	1	1	6	5	2	1	0	0	1.59180411070087	-.585473012396228	-.560007598398373	4	0	17	2	1	1
8333C30	1	0	0	1	0	1	1	1	1	0	2	0	1	2	0	0	1	0	1	0	0	1	2	0	1	0	1	0	2	2	1	1	2	2	3	3	1	0	0	0	-.628001525653729	-.585473012396228	-.560007598398373	5	1	22	4	1	1
1011B31	1	1	0	0	0	1	0	1	1	1	0	0	1	2	1	1	0	0	2	2	1	2	1	1	2	0	2	1	0	0	1	0	2	2	6	9	4	0	0	1	-.628001525653729	-.585473012396228	1.7850747256306	5	1	24	1	1	1
1033B25	1	1	0	0	0	0	0	0	1	0	1	1	1	1	2	1	0	0	0	1	0	0	1	1	0	1	1	0	1	0	0	0	0	0	4	6	3	0	1	0	-.628001525653729	1.70743209148211	-.560007598398373	2	0	13	3	1	1
1033D5	1	1	1	0	0	0	0	1	1	0	0	0	1	2	0	0	0	1	0	1	0	0	2	1	0	1	1	0	1	0	1	.309532062391681	2	1	8	6	3	0	1	0	-.628001525653729	1.70743209148211	-.560007598398373	4	0	15.3095320623917	4	1	0
1044B14	1	0	0	0	0	0	0	0	0	0	0	0	0	0	0	0	1	0	0	0	0	0	1	0	0	1	0	0	0	0	0	0	1	1	3	10	4	0	0	1	-.628001525653729	-.585473012396228	1.7850747256306	0	0	5	4	1	1
1044C12	1	0	0	0	0	0	0	0	0	0	0	0	1	1	0	1	0	1	0	0	0	0	1	0	0	0	0	0	0	0	2	0	1	1	7	7	3	0	1	0	-.628001525653729	1.70743209148211	-.560007598398373	0	0	9	3	1	1
1044E22	1	0	0	0	0	1	0	0	1	0	0	0	0	1	0	0	0	0	0	0	0	0	1	0	0	1	0	0	0	1	1	0	1	1	3	8	4	0	0	1	-.628001525653729	-.585473012396228	1.7850747256306	2	0	7	3	1	1
1133A18	1	0	0	0	0	0	0	0	1	0	0	0	0	0	0	2	0	0	0	0	0	0	1	0	0	0	0	0	0	0	0	0	1	1	3	6	3	0	1	0	-.628001525653729	1.70743209148211	-.560007598398373	1	0	5	3	1	1
1133B33	1	1	1	1	0	1	0	0	0	0	0	1	2	1	0	0	0	0	1	1	0	0	1	1	1	0	0	0	0	0	2	0	1	1	3	7	3	0	1	0	-.628001525653729	1.70743209148211	-.560007598398373	4	0	13	3	1	1
1464P32	1	0	0	0	0	0	0	0	0	0	0	0	1	1	0	1	1	0	0	0	0	0	1	1	1	1	1	0	1	0	1	0	1	0	4	4	2	1	0	0	1.59180411070087	-.585473012396228	-.560007598398373	0	0	12	4	1	0
922D23	1	0	0	0	0	0	0	0	1	0	0	0	1	1	0	1	0	0	0	0	0	0	0	1	0	0	1	0	1	0	0	0	1	1	3	3	1	0	0	0	-.628001525653729	-.585473012396228	-.560007598398373	1	0	8	1	1	1
6242D2	1	1	0	1	0	0	1	0	1	0	1	1	1	2	1	1	1	0	0	1	1	0	2	1	0	2	1	1	1	1	1	1	1	0	6	5	2	1	0	0	1.59180411070087	-.585473012396228	-.560007598398373	4	0	22	3	1	1
8242D16	1	1	1	0	1	0	1	0	1	0	2	1	2	2	2	2	0	2	1	2	2	2	2	2	2	2	2	1	2	2	2	0	2	2	15	7	3	0	1	0	-.628001525653729	1.70743209148211	-.560007598398373	5	1	41	2	1	0
2141D15	1	0	0	0	0	0	1	0	0	0	1	0	0	0	2	0	0	0	1	0	0	0	1	0	0	0	1	1	2	0	0	0	2	1	3	7	3	0	1	0	-.628001525653729	1.70743209148211	-.560007598398373	1	0	12	1	1	0
2343D27	1	1	0	0	0	0	0	1	1	0	0	0	1	2	0	0	1	1	0	1	0	0	1	0	0	0	0	0	1	0	0	0	1	1	5	7	3	0	1	0	-.628001525653729	1.70743209148211	-.560007598398373	3	0	10	3	1	1
3212A15	1	1	1	1	0	1	1	0	0	0	1	1	2	2	2	1	2	2	1	1	1	1	2	1	2	1	1	1	1	1	2	0	2	2	4	6	3	0	1	0	-.628001525653729	1.70743209148211	-.560007598398373	5	1	33	2	1	1
6232C7	1	0	0	1	0	0	1	0	1	.093015214384509	0	0	1	0	0	0	0	0	0	0	0	0	0	0	0	1	0	0	0	0	0	0	1	0	8	7	3	0	1	0	-.628001525653729	1.70743209148211	-.560007598398373	3.09301521438451	0	3	3	1	1
1022B22	1	1	0	1	0	1	1	1	1	1	2	0	2	2	1	2	0	2	1	0	0	0	2	2	1	2	2	0	2	2	2	0	2	2	10	7	3	0	1	0	-.628001525653729	1.70743209148211	-.560007598398373	7	1	31	2	1	0
1033C15	1	0	0	1	0	0	1	0	0	0	0	0	1	1	0	0	0	0	0	0	0	0	0	0	0	0	0	0	0	0	1	0	1	0	8	11	4	0	0	1	-.628001525653729	-.585473012396228	1.7850747256306	2	0	4	3	1	1
1151K18	1	0	0	1	0	0	0	0	1	0	0	0	2	1	0	0	2	2	0	0	1	0	1	1	0	0	1	2	2	2	1	0	0	0	2	1	1	0	0	0	-.628001525653729	-.585473012396228	-.560007598398373	2	0	18	2	1	1
1122B18	1	0	0	0	0	0	0	0	0	0	0	0	1	1	1	0	0	0	0	1	0	0	2	0	0	0	0	0	0	0	1	0	0	0	3	9	4	0	0	1	-.628001525653729	-.585473012396228	1.7850747256306	0	0	7	2	1	1
3232C32	1	1	0	1	0	0	0	0	0	0	1	0	1	1	0	0	0	0	0	0	0	0	1	1	0	1	0	0	1	0	1	1	1	1	2	3	1	0	0	0	-.628001525653729	-.585473012396228	-.560007598398373	2	0	11	2	1	1
1122D25	1	1	1	1	1	1	1	0	0	0	0	0	1	0	0	1	1	0	0	1	1	1	1	0	0	1	0	0	0	0	1	1	1	0	6	5	2	1	0	0	1.59180411070087	-.585473012396228	-.560007598398373	6	1	11	2	1	1
1151K28	1	1	0	0	0	0	0	1	0	0	1	0	0	1	0	0	0	0	0	0	0	0	1	1	0	1	0	0	1	0	1	1	1	1	5	4	2	1	0	0	1.59180411070087	-.585473012396228	-.560007598398373	2	0	10	2	1	0
1181W33	1	1	0	0	0	0	0	0	1	0	1	0	1	1	0	2	1	0	0	0	0	0	2	0	0	2	1	0	2	0	0	0	2	2	4	4	2	1	0	0	1.59180411070087	-.585473012396228	-.560007598398373	2	0	17	2	1	1
2333C22	1	1	0	0	0	0	0	0	1	0	1	1	1	1	1	0	1	0	0	1	0	0	0	1	1	1	1	0	0	0	0	0	0	1	4	5	2	1	0	0	1.59180411070087	-.585473012396228	-.560007598398373	2	0	12	4	1	0
2414A22	1	0	0	0	0	0	0	0	1	0	0	0	0	1	0	0	0	0	0	0	0	0	0	0	0	0	0	0	0	0	0	0	0	0	2	6	3	0	1	0	-.628001525653729	1.70743209148211	-.560007598398373	1	0	1	4	1	1
3313A13	1	0	0	0	0	0	0	0	0	0	0	0	1	1	0	1	1	1	0	0	0	0	1	0	0	0	0	0	0	0	0	0	1	0	4	7	3	0	1	0	-.628001525653729	1.70743209148211	-.560007598398373	0	0	7	3	1	1
4212A6	1	1	0	0	0	0	0	0	1	0	1	0	1	2	1	2	2	2	0	1	2	1	2	1	1	1	0	0	1	0	0	1	1	1	4	2	1	0	0	0	-.628001525653729	-.585473012396228	-.560007598398373	2	0	24	2	1	1
8313A22	1	1	0	0	0	0	0	0	1	0	0	0	2	2	1	2	2	2	0	1	0	1	1	1	0	2	2	0	1	1	1	1	1	1	5	7	3	0	1	0	-.628001525653729	1.70743209148211	-.560007598398373	2	0	25	4	1	1
1011C23	1	0	0	0	0	0	0	0	0	0	0	0	0	1	1	2	1	1	0	2	1	0	.863604972375691	0	1	0	1	0	1	.315807679003805	1	0	0	1	5	7	3	0	1	0	-.628001525653729	1.70743209148211	-.560007598398373	0	0	15.1794126513795	1	1	0
1022B1	1	0	0	0	0	0	0	0	0	0	0	0	1	0	0	1	1	0	0	0	0	0	0	0	0	0	0	0	0	0	0	0	0	0	4	7	3	0	1	0	-.628001525653729	1.70743209148211	-.560007598398373	0	0	3	2	1	1
1033B5	1	0	0	0	0	0	0	1	0	1	1	1	0	1	1	0	0	0	0	1	0	0	1	0	0	2	1	0	1	2	2	0	2	2	3	5	2	1	0	0	1.59180411070087	-.585473012396228	-.560007598398373	2	0	18	3	1	1
1033D9	1	0	0	1	0	0	0	0	0	0	0	0	1	2	1	0	0	0	0	0	0	0	1	1	1	1	0	0	0	0	1	0	1	1	5	6	3	0	1	0	-.628001525653729	1.70743209148211	-.560007598398373	1	0	11	4	1	1
8343D24	1	1	0	0	0	0	0	0	1	0	0	0	1	1	1	1	0	0	0	0	0	0	1	0	0	0	1	1	1	0	0	1	1	0	4	4	2	1	0	0	1.59180411070087	-.585473012396228	-.560007598398373	2	0	10	4	1	0
1171T21	1	1	0	1	1	1	0	1	1	0	1	0	2	1	1	2	1	1	2	2	0	0	2	2	0	1	1	1	2	0	0	1	1	1	15	10	4	0	0	1	-.628001525653729	-.585473012396228	1.7850747256306	6	1	25	3	1	1
1262P28	1	1	0	1	1	1	0	0	1	0	1	0	1	1	1	2	1	1	1	2	1	1	1	1	1	0	1	0	0	0	0	0	0	0	5	7	3	0	1	0	-.628001525653729	1.70743209148211	-.560007598398373	5	1	17	2	1	1
1383W33	1	1	1	1	1	1	1	0	1	0	1	0	2	2	2	1	2	0	2	0	2	2	2	2	2	2	2	2	2	0	2	0	2	2	4	14	4	0	0	1	-.628001525653729	-.585473012396228	1.7850747256306	7	1	36	4	1	0
2323B26	1	1	0	1	0	0	0	1	1	0	1	0	1	1	1	1	0	1	1	0	0	1	1	1	1	1	1	0	1	0	0	1	1	0	4	7	3	0	1	0	-.628001525653729	1.70743209148211	-.560007598398373	4	0	16	3	1	0
2323B30	1	0	0	0	0	0	0	0	1	0	0	0	0	1	1	1	0	1	0	0	0	0	1	1	0	1	0	1	0	0	0	1	0	0	3	4	2	1	0	0	1.59180411070087	-.585473012396228	-.560007598398373	1	0	9	3	1	1
6232C15	1	1	0	1	0	1	0	0	1	1	0	0	0	0	0	1	0	0	0	0	0	1	0	0	0	1	1	0	0	0	0	0	1	1	5	3	1	0	0	0	-.628001525653729	-.585473012396228	-.560007598398373	5	1	6	2	1	1
6313A8	1	0	0	0	0	1	0	0	0	0	1	1	1	2	2	2	1	0	0	0	0	0	2	0	0	2	0	0	0	0	0	0	1	0	2	4	2	1	0	0	1.59180411070087	-.585473012396228	-.560007598398373	1	0	15	3	1	1
6343D7	1	1	0	0	0	0	.211545108883512	0	1	0	1	1	1	1	0	1	0	1	0	2	0	1	0	0	0	1	0	0	1	0	0	0	1	1	4	4	2	1	0	0	1.59180411070087	-.585473012396228	-.560007598398373	2.21154510888351	0	13	3	1	1
8242D28	1	0	0	0	0	0	0	1	1	0	0	0	1	1	0	0	0	0	0	1	0	0	1	0	0	1	0	0	1	0	0	0	1	1	3	5	2	1	0	0	1.59180411070087	-.585473012396228	-.560007598398373	2	0	8	3	1	1
8333C14	1	1	0	1	0	0	0	1	1	0	1	0	1	1	1	1	1	1	1	1	1	0	1	1	1	1	1	1	1	0	0	0	1	1	6	5	2	1	0	0	1.59180411070087	-.585473012396228	-.560007598398373	4	0	19	3	1	1
1011B8	1	0	0	0	0	0	0	0	0	0	0	0	0	1	0	1	1	0	0	0	0	0	0	0	0	2	0	1	0	0	0	1	0	0	4	4	2	1	0	0	1.59180411070087	-.585473012396228	-.560007598398373	0	0	7	1	1	1
1033B33	1	1	0	1	0	0	0	0	1	0	0	1	0	1	1	1	0	1	0	0	1	0	1	0	0	1	1	2	0	0	0	0	1	1	2	5	2	1	0	0	1.59180411070087	-.585473012396228	-.560007598398373	3	0	13	3	1	0
1033C26	1	0	0	0	0	1	0	0	0	0	0	0	1	1	0	1	0	0	0	1	0	0	1	1	0	0	0	0	0	0	0	0	0	1	5	5	2	1	0	0	1.59180411070087	-.585473012396228	-.560007598398373	1	0	7	3	1	1
1033D15	1	1	1	1	0	1	0	0	1	0	0	0	0	1	0	1	1	1	0	2	0	0	0	0	0	1	1	0	1	0	0	0	1	0	3	5	2	1	0	0	1.59180411070087	-.585473012396228	-.560007598398373	5	1	10	4	1	1
1133C22	1	0	0	0	0	0	0	0	0	0	0	0	0	0	1	0	0	0	0	0	0	0	0	0	0	0	0	0	0	0	0	0	0	0	2	1	1	0	0	0	-.628001525653729	-.585473012396228	-.560007598398373	0	0	1	4	1	0
1133D20	1	1	1	0	0	0	0	0	1	0	0	0	1	1	0	1	0	2	1	0	0	0	1	0	1	0	1	0	0	0	1	0	0	0	5	7	3	0	1	0	-.628001525653729	1.70743209148211	-.560007598398373	3	0	10	2	1	1
1282W29	1	1	0	0	0	1	0	0	0	0	0	0	1	0	1	1	0	0	1	0	0	0	0	0	2	0	0	0	1	0	0	0	0	0	9	6	3	0	1	0	-.628001525653729	1.70743209148211	-.560007598398373	2	0	7	2	1	1
3131C17	1	1	0	0	0	0	0	0	0	0	0	0	1	2	0	2	0	0	0	1	0	1	1	1	0	1	0	0	0	0	0	0	0	0	4	4	2	1	0	0	1.59180411070087	-.585473012396228	-.560007598398373	1	0	10	1	1	1
1011C18	1	0	0	1	0	0	0	0	1	0	1	0	1	1	0	0	0	1	1	1	0	0	1	1	1	1	1	0	0	0	0	0	1	1	4	2	1	0	0	0	-.628001525653729	-.585473012396228	-.560007598398373	2	0	13	1	1	1
1033D11	1	0	0	1	1	0	0	1	1	0	0	1	1	1	1	1	1	1	1	1	0	1	1	0	1	1	1	1	2	0	1	1	2	1	3	6	3	0	1	0	-.628001525653729	1.70743209148211	-.560007598398373	4	0	22	3	1	1
2444D17	1	1	1	1	1	0	1	1	1	0	0	0	1	1	1	1	1	1	1	1	1	1	1	1	1	0	2	2	2	1	2	2	2	1	5	7	3	0	1	0	-.628001525653729	1.70743209148211	-.560007598398373	7	1	27	4	1	1
1474T26	1	0	0	1	0	1	0	1	1	0	1	1	1	1	1	1	1	1	0	1	1	0	1	1	1	1	1	0	0	0	0	1	1	1	4	12	4	0	0	1	-.628001525653729	-.585473012396228	1.7850747256306	4	0	18	4	1	1
2313A23	1	0	0	0	0	0	0	0	0	0	0	0	1	0	0	0	0	0	0	0	0	0	0	0	0	0	0	0	0	0	0	0	0	0	3	6	3	0	1	0	-.628001525653729	1.70743209148211	-.560007598398373	0	0	1	4	1	1
8323B22	1	0	0	0	0	0	0	0	0	0	0	0	0	0	0	0	0	0	0	0	0	0	0	0	0	1	1	0	0	0	0	0	0	0	4	5	2	1	0	0	1.59180411070087	-.585473012396228	-.560007598398373	0	0	2	3	1	1
1044A15	1	1	0	0	0	0	0	0	0	0	0	0	1	1	0	1	0	0	0	1	0	0	1	0	0	0	0	0	0	0	0	0	1	0	8	5	2	1	0	0	1.59180411070087	-.585473012396228	-.560007598398373	1	0	6	4	1	1
1133D16	1	1	1	0	1	1	0	0	1	1	0	0	0	0	0	1	0	0	0	1	1	0	1	1	0	1	1	0	1	0	0	0	1	1	3	7	3	0	1	0	-.628001525653729	1.70743209148211	-.560007598398373	6	1	10	4	1	1
6212A7	1	0	1	0	0	1	0	0	0	0	0	0	0	1	0	0	0	1	0	0	0	0	1	0	0	0	0	0	0	0	0	0	1	0	3	8	4	0	0	1	-.628001525653729	-.585473012396228	1.7850747256306	2	0	4	2	1	1
1181W24	1	1	0	0	0	0	1	0	0	0	1	0	0	0	0	1	0	2	1	1	0	0	1	1	2	0	0	0	2	0	2	1	0	0	1	3	1	0	0	0	-.628001525653729	-.585473012396228	-.560007598398373	2	0	15	1	1	1
1033D17	1	1	0	0	0	0	1	1	1	0	1	0	2	0	0	1	0	1	0	1	0	2	1	1	0	1	2	1	1	1	0	0	1	0	6	9	4	0	0	1	-.628001525653729	-.585473012396228	1.7850747256306	4	0	17	4	1	1
5222B19	1	0	0	0	0	0	0	0	1	0	0	0	0	1	0	1	1	0	0	0	0	0	1	0	0	1	1	0	0	0	0	0	0	0	2	5	2	1	0	0	1.59180411070087	-.585473012396228	-.560007598398373	1	0	6	3	1	0
7232C11	1	1	0	1	1	0	0	0	1	0	1	0	2	2	0	2	0	0	1	1	0	0	1	0	0	1	1	0	1	0	0	0	1	1	9	6	3	0	1	0	-.628001525653729	1.70743209148211	-.560007598398373	4	0	15	3	1	1
7242D14	1	0	0	0	0	0	0	0	0	0	0	0	1	0	1	1	1	0	0	1	0	0	1	0	0	1	0	0	0	0	0	1	1	0	3	9	4	0	0	1	-.628001525653729	-.585473012396228	1.7850747256306	0	0	9	3	1	1
1033A6	1	1	1	0	0	0	0	0	1	0	0	0	0	2	2	2	1	0	0	0	0	2	2	2	0	2	2	0	2	2	2	0	2	2	8	12	4	0	0	1	-.628001525653729	-.585473012396228	1.7850747256306	3	0	27	4	1	0
1044A13	1	1	0	0	1	1	0	0	1	0	1	1	1	1	1	2	0	0	0	0	1	1	1	1	0	1	0	0	1	0	0	0	1	1	9	10	4	0	0	1	-.628001525653729	-.585473012396228	1.7850747256306	4	0	15		1	0
1484W32	1	1	0	0	0	1	1	1	1	1	0	1	2	2	1	2	1	0	0	1	1	0	2	1	0	1	1	1	2	1	2	2	2	1	4	14	4	0	0	1	-.628001525653729	-.585473012396228	1.7850747256306	6	1	27	4	1	1
2434C15	1	0	0	0	0	0	0	0	1	0	0	1	1	2	0	1	1	1	0	1	0	0	1	1	0	1	1	0	1	0	0	0	2	1	4	9	4	0	0	1	-.628001525653729	-.585473012396228	1.7850747256306	1	0	16	4	1	1
1022B33	1	0	0	0	0	1	0	0	0	0	0	0	1	0	0	1	0	1	0	0	0	0	2	1	0	1	1	1	0	0	0	1	2	2	3	11	4	0	0	1	-.628001525653729	-.585473012396228	1.7850747256306	1	0	14	2	1	1
7222B8	1	0	0	0	1	0	0	1	1	0	1	0	0	1	0	1	2	1	1	2	0	0	1	1	0	1	1	0	2	0	1	1	2	0	6	11	4	0	0	1	-.628001525653729	-.585473012396228	1.7850747256306	3	0	19	2	1	1
8323B18	1	0	0	1	0	1	0	0	1	0	0	0	1	1	0	1	0	2	0	1	0	0	1	1	0	1	1	0	0	0	1	0	1	1	4	6	3	0	1	0	-.628001525653729	1.70743209148211	-.560007598398373	3	0	13	3	1	1
1151K36	1	0	0	0	0	0	0	1	0	0	0	0	0	1	0	0	0	0	0	0	0	0	1	0	0	0	0	1	1	1	1	0	2	1	3	6	3	0	1	0	-.628001525653729	1.70743209148211	-.560007598398373	1	0	9	1	1	1
4242D10	1	0	0	0	1	1	0	0	1	0	1	2	1	1	2	1	1	1	2	1	1	1	2	1	1	1	2	1	1	1	1	2	1	1	6	6	3	0	1	0	-.628001525653729	1.70743209148211	-.560007598398373	3	0	30	3	1	1
8323B21	1	0	0	0	0	0	0	1	0	0	0	0	0	1	0	1	2	0	0	0	0	0	1	0	0	0	0	0	0	0	0	1	1	0	4	5	2	1	0	0	1.59180411070087	-.585473012396228	-.560007598398373	1	0	7	4	1	1
1151K20	1	1	1	1	1	0	0	1	1	0	1	1	1	2	1	1	1	.605199306759099	0	1	1	1	1	0	2	1	1	1	0	0	1	1	2	2	7	7	3	0	1	0	-.628001525653729	1.70743209148211	-.560007598398373	6	1	23.6051993067591	2	1	1
1044B5	1	0	0	1	0	0	0	0	1	0	0	0	1	1	0	1	0	0	0	0	0	1	1	1	0	0	1	0	0	0	0	0	1	1	7	5	2	1	0	0	1.59180411070087	-.585473012396228	-.560007598398373	2	0	9	4	1	1
1474T25	1	0	0	0	0	0	0	0	0	0	0	0	0	0	0	0	0	0	0	0	0	0	0	0	0	0	0	0	0	0	1	0	0	0	6	10	4	0	0	1	-.628001525653729	-.585473012396228	1.7850747256306	0	0	1	4	1	0
1044B22	1	0	0	0	0	0	0	0	1	0	0	0	1	1	1	1	1	1	0	1	1	0	1	1	0	0	0	0	0	0	0	0	1	1	4	9	4	0	0	1	-.628001525653729	-.585473012396228	1.7850747256306	1	0	12		1
1252K29	1	0	0	1	1	0	0	0	1	0	0	1	1	0	0	1	0	1	0	0	0	1	1	0	0	0	1	1	0	1	0	0	1	1	4	9	4	0	0	1	-.628001525653729	-.585473012396228	1.7850747256306	3	0	11	4	1	0
3141D12	1	1	1	1	1	0	0	0	1	0	1	0	1	2	0	1	2	2	0	2	0	0	0	1	1	1	0	1	0	0	0	0	1	0	7	8	4	0	0	1	-.628001525653729	-.585473012396228	1.7850747256306	5	1	16	2	1	1
5242D25	1	0	0	1	0	1	1	1	1	0	0	0	1	0	0	1	0	1	0	1	0	0	0	0	1	0	1	1	0	1	1	0	1	0	4	4	2	1	0	0	1.59180411070087	-.585473012396228	-.560007598398373	5	1	10	3	1	1
6232C18	1	0	0	0	0	0	0	0	0	0	0	0	1	0	0	1	1	1	0	0	0	1	2	1	0	0	1	0	1	0	1	0	1	1	4	6	3	0	1	0	-.628001525653729	1.70743209148211	-.560007598398373	0	0	13	2	1	1
944D20	1	1	0	0	0	0	0	0	0	0	0	0	2	1	1	1	1	2	0	0	0	0	2	1	1	1	0	0	0	0	1	0	1	1	8	4	2	1	0	0	1.59180411070087	-.585473012396228	-.560007598398373	1	0	16	4	1	1
1044A20	1	1	0	1	0	0	1	0	1	0	2	2	2	2	2	2	2	2	0	0	2	2	2	2	2	2	2	0	2	0	0	0	2	1	5	11	4	0	0	1	-.628001525653729	-.585473012396228	1.7850747256306	4	0	35	4	1	1
1373T19	1	1	1	1	1	1	1	1	1	1	2	2	2	2	2	2	2	2	2	2	2	2	2	2	2	2	2	2	2	2	2	2	2	2	15	14	4	0	0	1	-.628001525653729	-.585473012396228	1.7850747256306	9	1	48	4	1	0
2343D20	1	1	0	0	0	0	0	0	0	0	1	1	0	1	0	2	0	1	0	0	1	0	1	2	0	0	1	0	1	1	1	0	0	0	5	8	4	0	0	1	-.628001525653729	-.585473012396228	1.7850747256306	1	0	14	4	1	1
3222B27	1	1	0	0	0	0	0	0	1	0	0	0	1	2	0	0	1	2	0	0	0	0	2	1	1	1	0	1	0	0	0	2	1	1	4	5	2	1	0	0	1.59180411070087	-.585473012396228	-.560007598398373	2	0	16	3	1	1
4212A21	1	1	0	1	1	1	1	0	1	1	0	0	1	2	0	2	2	2	0	2	2	0	2	2	2	0	2	2	2	2	2	1	2	2	15	8	4	0	0	1	-.628001525653729	-.585473012396228	1.7850747256306	7	1	34	2	1	1
8343D12	1	1	0	1	0	0	0	0	0	0	0	0	1	2	1	1	1	0	0	2	0	0	1	0	0	1	2	1	1	0	0	0	1	1	4	4	2	1	0	0	1.59180411070087	-.585473012396228	-.560007598398373	2	0	16	2	1	1
1022A10	1	0	0	0	0	0	0	0	1	0	0	0	0	0	0	1	0	0	0	0	0	0	1	1	0	1	0	0	0	0	0	0	2	1	4	11	4	0	0	1	-.628001525653729	-.585473012396228	1.7850747256306	1	0	7	3	1	1
1122D24	1	1	0	0	0	1	0	0	0	0	0	0	1	0	1	2	0	0	0	0	0	0	1	0	0	0	0	0	1	0	0	0	1	1	3	7	3	0	1	0	-.628001525653729	1.70743209148211	-.560007598398373	2	0	8	2	1	1
1133D15	1	0	0	0	0	0	0	0	0	0	0	0	0	0	0	0	0	0	0	0	0	0	0	0	0	0	0	0	0	0	0	.309532062391681	.798615916955017	.629847645429363	1	4	2	1	0	0	1.59180411070087	-.585473012396228	-.560007598398373	0	0	1.73799562477606	3	1	1
2333C19	1	1	0	0	0	0	0	0	0	0	1	1	0	1	0	1	2	0	0	0	0	0	1	0	0	1	0	0	1	0	2	1	2	2	5	8	4	0	0	1	-.628001525653729	-.585473012396228	1.7850747256306	1	0	16	4	1	1
1044E9	1	1	0	0	0	0	0	0	1	0	1	0	0	0	0	2	0	2	1	0	0	0	1	0	1	0	1	2	0	1	1	2	1	1	5	10	4	0	0	1	-.628001525653729	-.585473012396228	1.7850747256306	2	0	17	4	1	1
2131C32	1	0	0	0	0	0	0	0	0	0	0	0	1	0	0	0	1	0	1	0	0	0	0	0	0	1	1	0	0	0	1	0	1	2	3	6	3	0	1	0	-.628001525653729	1.70743209148211	-.560007598398373	0	0	9	1	1	0
3212A14	1	1	0	0	0	0	0	0	0	0	0	0	1	2	0	2	2	1	0	0	0	0	1	0	0	1	0	0	0	0	0	0	1	0	5	5	2	1	0	0	1.59180411070087	-.585473012396228	-.560007598398373	1	0	11	3	1	1
3222B8	1	1	0	1	0	0	0	0	1	0	0	0	1	1	1	1	1	.605199306759099	0	1	2	1	1	1	0	1	1	0	0	0	0	1	1	1	4	6	3	0	1	0	-.628001525653729	1.70743209148211	-.560007598398373	3	0	16.6051993067591	2	1	1
7242D7	1	0	0	0	0	0	0	0	0	0	1	1	0	2	0	1	1	1	0	0	0	0	0	0	0	0	0	0	0	0	0	0	0	0	3	5	2	1	0	0	1.59180411070087	-.585473012396228	-.560007598398373	0	0	7	2	1	1
6222B8	1	0	0	0	0	0	0	0	1	0	1	1	1	1	0	1	0	0	0	0	0	0	1	1	0	1	1	0	1	1	1	1	1	1	4	5.77397023191416	3	0	1	0	-.628001525653729	1.70743209148211	-.560007598398373	1	0	15	4	1	1
1122E19	1	0	0	1	0	0	0	0	1	0	0	1	0	1	0	0	1	0	0	0	0	0	1	0	0	1	1	0	0	0	1	0	0	0	3	7	3	0	1	0	-.628001525653729	1.70743209148211	-.560007598398373	2	0	7	2	1	1
1033A29	1	0	0	0	0	0	0	0	1	0	1	1	1	1	0	1	2	1	1	0	1	0	1	1	0	1	1	0	1	0	0	0	1	1	3	6	3	0	1	0	-.628001525653729	1.70743209148211	-.560007598398373	1	0	17	3	1	1
2212A28	1	1	0	1	0	0	0	0	1	0	1	0	0	2	0	1	0	0	0	1	0	0	1	0	0	0	0	0	1	0	0	1	1	1	7	5	2	1	0	0	1.59180411070087	-.585473012396228	-.560007598398373	3	0	10	3	1	1
3333C26	1	1	0	0	1	1	0	1	1	1	0	1	0	1	0	1	1	1	0	2	1	0	1	0	0	0	1	0	1	0	1	1	1	1	4	3	1	0	0	0	-.628001525653729	-.585473012396228	-.560007598398373	6	1	15	4	1	0
1022C13	1	1	1	0	1	0	1	1	1	1	1	0	2	1	2	0	0	1	0	2	1	2	1	2	2	1	1	2	1	0	1	0	0	0	5	3	1	0	0	0	-.628001525653729	-.585473012396228	-.560007598398373	7	1	23	2	1	1
1282W24	1	1	1	1	1	1	0	0	1	1	1	1	1	1	1	0	1	1	0	1	0	0	2	1	1	1	1	1	2	0	1	1	1	1	8	5	2	1	0	0	1.59180411070087	-.585473012396228	-.560007598398373	7	1	21	3	1	1
6323B13	1	0	0	1	0	1	0	0	1	0	1	0	0	2	1	2	1	1	0	0	0	0	1	1	1	1	2	2	2	0	1	0	2	1	5	11	4	0	0	1	-.628001525653729	-.585473012396228	1.7850747256306	3	0	22	3	1	1
7222B9	1	0	0	0	0	1	0	0	1	0	0	0	1	2	0	1	0	0	0	1	0	0	0	1	1	1	0	1	1	1	0	1	1	1	6	4	2	1	0	0	1.59180411070087	-.585473012396228	-.560007598398373	2	0	14	3	1	1
1011C32	1	0	0	0	0	0	0	0	1	0	1	0	1	2	1	1	0	0	0	0	0	0	1	1	0	2	0	0	0	1	0	0	1	1	4	8	4	0	0	1	-.628001525653729	-.585473012396228	1.7850747256306	1	0	13	2	1	1
1011B19	1	1	0	0	1	0	1	0	0	0	1	0	1	2	0	2	1	0	0	0	0	0	2	1	1	0	0	0	1	1	2	0	2	2	5	6	3	0	1	0	-.628001525653729	1.70743209148211	-.560007598398373	3	0	19	2	1	0
3323B7	1	0	0	1	0	0	1	0	1	0	1	1	1	0	1	1	1	1	1	0	1	1	1	1	1	1	1	0	1	1	1	1	1	1	9	9	4	0	0	1	-.628001525653729	-.585473012396228	1.7850747256306	3	0	21	3	1	1
3424B7	1	1	1	0	0	0	0	0	0	0	1	1	2	1	0	0	0	0	0	0	0	0	1	1	0	1	2	0	1	0	1	0	0	0	7	12	4	0	0	1	-.628001525653729	-.585473012396228	1.7850747256306	2	0	12	4	1	1
5212A15	1	1	0	1	0	0	0	0	0	0	1	0	1	2	0	1	0	0	0	0	0	1	1	1	1	1	1	0	1	0	2	0	2	1	5	7	3	0	1	0	-.628001525653729	1.70743209148211	-.560007598398373	2	0	17	3	1	1
8232C19	1	1	0	1	0	0	1	0	1	0	1	0	1	2	0	2	0	2	2	0	0	1	2	2	1	1	2	2	2	1	2	0	2	1	11	11	4	0	0	1	-.628001525653729	-.585473012396228	1.7850747256306	4	0	29	2	1	0
8333C16	1	1	0	0	1	0	0	0	1	0	0	0	1	1	0	1	1	0	0	1	1	0	1	1	0	0	0	0	1	1	0	1	1	1	7	1	1	0	0	0	-.628001525653729	-.585473012396228	-.560007598398373	3	0	13	3	1	0
8343D15	1	1	1	1	1	0	1	0	0	1	1	1	0	1	2	1	2	2	0	1	2	2	2	2	2	1	1	0	2	1	2	0	2	2	15	9	4	0	0	1	-.628001525653729	-.585473012396228	1.7850747256306	6	1	32	3	1	1
1033D26	1	1	1	1	0	0	0	0	1	0	1	0	1	1	0	1	1	1	0	1	0	1	0	1	0	1	1	1	1	0	1	0	1	1	6	7	3	0	1	0	-.628001525653729	1.70743209148211	-.560007598398373	4	0	16	3	1	0
1044B9	1	1	0	0	1	0	1	0	1	0	0	0	1	1	0	1	1	0	1	1	0	0	0	1	1	1	1	0	1	1	1	0	0	0	9	8	4	0	0	1	-.628001525653729	-.585473012396228	1.7850747256306	4	0	13	4	1	0
1044E12	1	0	0	0	0	0	0	0	1	0	0	0	1	0	0	1	0	1	0	1	1	0	1	1	0	1	1	1	0	0	0	0	1	1	6	7	3	0	1	0	-.628001525653729	1.70743209148211	-.560007598398373	1	0	12	4	1	1
1133A22	1	0	0	0	0	0	0	0	0	0	0	0	1	1	1	1	1	1	0	0	0	0	1	1	1	1	1	0	0	0	1	1	0	0	4	5	2	1	0	0	1.59180411070087	-.585473012396228	-.560007598398373	0	0	13	3	1	1
12313A6	1	0	0	1	0	0	0	0	1	0	1	0	1	1	0	1	0	0	0	0	0	0	0	0	1	0	1	0	0	0	0	0	1	0	3	2	1	0	0	0	-.628001525653729	-.585473012396228	-.560007598398373	2	0	7	3	1	1
2121B32	1	1	0	1	0	0	1	0	1	0	1	0	1	2	0	1	1	1	0	0	0	1	1	1	0	1	0	0	0	0	0	0	1	1	7	7	3	0	1	0	-.628001525653729	1.70743209148211	-.560007598398373	4	0	13	2	1	0
1474T24	1	1	0	0	0	0	0	1	1	1	1	0	1	1	0	1	0	1	0	0	0	0	1	1	0	0	0	0	0	0	0	1	0	0	5	5	2	1	0	0	1.59180411070087	-.585473012396228	-.560007598398373	4	0	8	4	1	0
2343D16	1	1	0	1	0	0	1	0	0	1	1	0	1	1	1	2	1	1	1	1	1	0	1	1	1	1	1	1	0	0	1	0	1	1	10	8	4	0	0	1	-.628001525653729	-.585473012396228	1.7850747256306	4	0	20	3	1	1
2343D24	1	1	1	0	1	1	0	1	0	1	0	0	1	1	1	0	0	0	1	1	1	1	1	1	1	1	1	0	0	0	0	0	1	0	10	5	2	1	0	0	1.59180411070087	-.585473012396228	-.560007598398373	6	1	13	4	1	1
7232C14	1	1	0	0	0	0	1	1	1	0	1	0	1	1	1	1	1	1	1	1	0	0	0	1	1	1	1	0	0	1	0	0	1	1	6	5	2	1	0	0	1.59180411070087	-.585473012396228	-.560007598398373	4	0	16	3	1	0
8333C23	1	1	0	1	0	0	1	0	1	0	1	0	0	1	1	1	0	0	0	1	0	0	2	2	0	0	1	0	2	1	2	1	2	2	6	10	4	0	0	1	-.628001525653729	-.585473012396228	1.7850747256306	4	0	20	3	1	0
1454K26	1	1	0	1	0	0	0	0	1	0	1	0	2	2	1	2	0	0	0	1	0	0	2	2	1	0	1	1	0	0	2	0	1	1	8	4	2	1	0	0	1.59180411070087	-.585473012396228	-.560007598398373	3	0	20	4	1	0
7212A14	1	1	0	1	0	0	0	0	0	0	0	1	1	1	0	1	1	0	0	0	0	0	0	0	0	0	1	1	1	1	0	1	1	0	4	4	2	1	0	0	1.59180411070087	-.585473012396228	-.560007598398373	2	0	11	3	1	1
1044D15	1	1	0	0	1	0	1	1	1	0	1	0	1	0	1	1	0	1	0	2	1	0	1	1	0	0	1	0	0	0	0	0	1	0	2	8	4	0	0	1	-.628001525653729	-.585473012396228	1.7850747256306	5	1	12	4	1	1
1252K27	1	1	0	1	0	0	0	0	1	0	1	0	1	1	1	1	1	1	0	2	0	1	1	2	1	1	1	0	1	1	1	0	1	1	6	7	3	0	1	0	-.628001525653729	1.70743209148211	-.560007598398373	3	0	21	2	1	1
2131C14	1	1	0	0	0	0	0	0	1	0	0	0	1	1	1	1	1	1	1	1	1	0	1	1	1	1	1	1	1	1	1	0	1	1	5	7	3	0	1	0	-.628001525653729	1.70743209148211	-.560007598398373	2	0	20	3	1	1
2212A3	1	1	0	0	0	0	1	0	1	1	0	0	1	1	1	0	1	2	0	0	1	0	2	1	0	0	1	0	0	0	0	0	0	0	4	7	3	0	1	0	-.628001525653729	1.70743209148211	-.560007598398373	4	0	11	2	1	1
2212A22	1	1	0	1	0	0	0	0	1	0	0	0	1	1	0	1	1	0	0	1	1	0	1	1	0	0	1	0	1	0	1	0	1	1	3	2	1	0	0	0	-.628001525653729	-.585473012396228	-.560007598398373	3	0	13	1	1	1
2222B18	1	1	0	0	0	0	0	0	1	0	0	0	1	2	0	2	0	0	0	1	0	0	1	0	0	0	0	0	1	1	0	0	1	1	9	7	3	0	1	0	-.628001525653729	1.70743209148211	-.560007598398373	2	0	11	3	1	1
2242D23	1	0	0	0	0	0	0	0	0	0	0	0	1	1	0	2	2	0	0	2	0	0	1	2	0	1	2	0	2	0	0	0	0	0	7	6	3	0	1	0	-.628001525653729	1.70743209148211	-.560007598398373	0	0	16	2	1	1
2242D30	1	1	1	1	1	1	1	1	1	0	1	0	2	2	1	2	1	1	1	2	1	2	2	1	2	0	2	2	2	2	0	0	2	1	13	9	4	0	0	1	-.628001525653729	-.585473012396228	1.7850747256306	8	1	32	2	1	1
2343D17	1	0	0	0	0	0	0	0	0	0	1	0	0	0	0	0	0	0	0	0	0	0	0	0	0	0	0	0	0	0	0	0	0	0	4	3	1	0	0	0	-.628001525653729	-.585473012396228	-.560007598398373	0	0	1	3	1	1
2414A14	1	1	1	0	0	0	0	0	1	0	0	0	0	1	0	1	0	1	0	2	0	0	1	0	0	0	0	0	0	0	0	0	1	1	4	6	3	0	1	0	-.628001525653729	1.70743209148211	-.560007598398373	3	0	8	4	1	1
3111A23	1	1	0	0	0	0	0	0	0	1	0	0	1	1	0	0	0	0	0	0	0	0	0	0	0	0	0	0	.534948096885813	0	0	2	1	1	3	4	2	1	0	0	1.59180411070087	-.585473012396228	-.560007598398373	2	0	6.53494809688581	2	1	1
3131C20	1	1	0	0	0	0	0	0	1	0	0	0	0	0	0	0	0	0	0	0	0	0	0	0	0	1	1	0	1	0	1	1	1	1	4	4	2	1	0	0	1.59180411070087	-.585473012396228	-.560007598398373	2	0	7	1	1	1
3414A5	1	1	1	1	1	1	0	0	1	1	0	0	0	0	0	0	1	1	1	1	1	0	0	0	1	0	1	0	0	0	0	0	0	0	7	7	3	0	1	0	-.628001525653729	1.70743209148211	-.560007598398373	7	1	7	4	1	0
3434C14	1	0	0	0	0	0	0	0	0	0	0	0	1	1	0	0	0	0	0	0	0	1	1	1	0	1	0	0	2	0	0	0	1	0	4	11	4	0	0	1	-.628001525653729	-.585473012396228	1.7850747256306	0	0	9	4	1	1
3434C17	1	1	1	1	0	0	0	1	1	0	1	0	1	1	1	1	2	2	0	1	1	0	1	1	2	1	1	0	1	2	2	0	1	2	5	5	2	1	0	0	1.59180411070087	-.585473012396228	-.560007598398373	5	1	25	4	1	1
3444D4	1	0	0	1	0	1	0	1	1	0	0	1	1	1	0	0	1	0	1	1	0	0	0	1	0	0	0	0	0	0	2	0	0	0	7	9	4	0	0	1	-.628001525653729	-.585473012396228	1.7850747256306	4	0	9	4	1	1
4242D20	1	0	1	0	1	0	1	1	1	0	0	0	1	2	0	2	1	1	0	2	0	1	2	0	1	1	1	0	2	0	1	2	2	2	7	5	2	1	0	0	1.59180411070087	-.585473012396228	-.560007598398373	5	1	24	3	1	0
4242D25	1	0	0	0	0	0	0	0	1	0	1	1	1	1	0	1	1	0	0	0	1	1	1	1	0	2	2	2	2	1	1	0	1	1	8	6	3	0	1	0	-.628001525653729	1.70743209148211	-.560007598398373	1	0	22	2	1	1
6313A12	1	1	0	0	0	0	0	0	0	0	1	0	1	1	1	1	0	0	0	1	0	0	0	1	0	0	0	0	0	0	0	0	0	0	6	7	3	0	1	0	-.628001525653729	1.70743209148211	-.560007598398373	1	0	7	3	1	1
6343D15	1	0	0	0	0	1	0	0	1	0	0	0	0	0	0	1	1	1	0	0	1	0	1	0	0	1	0	0	0	0	0	0	0	1	1	8	4	0	0	1	-.628001525653729	-.585473012396228	1.7850747256306	2	0	7	4	1	1
8222B23	1	1	0	1	1	0	1	0	1	0	1	0	1	2	0	2	1	1	1	0	0	0	1	1	1	1	1	1	2	1	0	0	0	1	8	3	1	0	0	0	-.628001525653729	-.585473012396228	-.560007598398373	5	1	19	2	1	0
8343D30	1	0	0	0	0	0	0	0	1	0	0	0	0	1	0	0	0	0	0	0	0	0	2	1	0	2	1	0	2	2	1	0	2	2	3	4	2	1	0	0	1.59180411070087	-.585473012396228	-.560007598398373	1	0	16	2	1	1
911D22	1	0	0	0	0	0	0	0	1	0	0	0	1	0	0	0	1	0	0	0	0	0	1	1	0	0	0	0	1	0	0	0	1	0	4	5	2	1	0	0	1.59180411070087	-.585473012396228	-.560007598398373	1	0	6	1	1	1
944C24	1	1	0	0	1	0	1	0	0	0	2	1	1	2	0	1	0	2	1	2	0	1	2	1	2	1	0	2	2	1	1	2	0	1	9	14	4	0	0	1	-.628001525653729	-.585473012396228	1.7850747256306	3	0	28	4	1	0
1022B29	1	0	0	1	0	0	0	0	1	0	0	0	0	1	0	1	0	0	0	1	0	0	1	0	0	0	2	1	0	0	0	1	1	1	4	3	1	0	0	0	-.628001525653729	-.585473012396228	-.560007598398373	2	0	10	2	1	1
1022D10	1	0	0	0	0	0	0	0	1	0	0	0	1	0	0	1	0	0	0	0	0	0	0	0	1	0	0	0	0	0	0	0	1	0	4	11	4	0	0	1	-.628001525653729	-.585473012396228	1.7850747256306	1	0	4	3	1	1
1044A7	1	0	0	1	0	0	0	0	1	0	1	0	1	1	0	0	1	0	1	1	0	0	1	1	1	0	0	0	0	2	1	0	0	1	4	7	3	0	1	0	-.628001525653729	1.70743209148211	-.560007598398373	2	0	13	4	1	1
1044C20	1	1	0	0	0	0	0	0	0	0	1	1	1	1	0	0	0	0	0	0	0	0	1	1	0	1	1	0	0	0	0	0	1	1	4	7	3	0	1	0	-.628001525653729	1.70743209148211	-.560007598398373	1	0	10	4	1	1
1044C25	1	1	0	0	0	0	1	0	1	0	0	0	0	0	0	0	0	1	0	0	0	0	1	1	0	0	1	1	1	1	0	0	1	1	4	6	3	0	1	0	-.628001525653729	1.70743209148211	-.560007598398373	3	0	9	4	1	0
1044E8	1	0	0	0	0	0	0	0	1	0	0	0	0	0	0	0	0	1	0	0	0	0	0	0	0	0	1	0	0	0	0	0	1	0	2	4	2	1	0	0	1.59180411070087	-.585473012396228	-.560007598398373	1	0	3	4	1	1
1122A22	1	0	1	0	0	0	0	0	0	0	0	0	1	0	0	0	2	1	0	1	1	0	1	1	0	1	1	0	1	0	1	0	2	0	4	5	2	1	0	0	1.59180411070087	-.585473012396228	-.560007598398373	1	0	14	2	1	0
1262P32	1	0	0	0	0	1	0	0	0	0	0	0	0	2	.469613259668508	1	0	0	0	1	0	0	1	0	0	0	0	0	0	0	0	1	1	1	5	10	4	0	0	1	-.628001525653729	-.585473012396228	1.7850747256306	1	0	8.46961325966851	2	1	1
1454K34	1	0	0	0	0	0	0	0	0	0	0	0	1	1	0	1	0	0	0	1	0	0	1	0	0	1	0	0	1	0	1	0	1	1	8	9	4	0	0	1	-.628001525653729	-.585473012396228	1.7850747256306	0	0	10	4	1	1
1464P28	1	0	0	0	0	0	0	0	1	0	0	0	0	0	0	0	0	0	0	1	0	0	0	0	0	0	0	0	1	0	0	0	0	0	4	5	2	1	0	0	1.59180411070087	-.585473012396228	-.560007598398373	1	0	2	4	1	1
3444D21	1	1	1	0	0	1	1	1	1	0	0	0	1	1	0	1	0	0	0	2	0	0	1	0	0	0	1	0	0	0	0	0	0	0	10	5	2	1	0	0	1.59180411070087	-.585473012396228	-.560007598398373	6	1	7	4	1	1
5242D30	1	1	0	0	1	0	1	0	1	1	0	0	0	1	1	2	0	1	0	0	1	0	2	1	0	1	2	2	2	2	2	2	2	2	5	8	4	0	0	1	-.628001525653729	-.585473012396228	1.7850747256306	5	1	26	4	1	0
6333C1	1	1	0	1	1	0	0	1	1	0	0	0	0	1	0	1	1	1	1	1	1	0	1	1	1	1	1	1	0	0	0	0	0	0	5	5	2	1	0	0	1.59180411070087	-.585473012396228	-.560007598398373	5	1	13	3	1	1
1044C2	1	0	0	0	0	1	0	0	1	0	0	0	0	1	0	2	2	1	0	1	1	0	1	1	0	0	0	1	1	0	1	0	2	1	4	7	3	0	1	0	-.628001525653729	1.70743209148211	-.560007598398373	2	0	16	4	1	1
7212A12	1	0	0	0	0	0	0	0	1	1	0	1	0	2	1	2	1	0	0	0	0	0	2	0	0	1	0	0	1	0	1	0	1	1	6	5	2	1	0	0	1.59180411070087	-.585473012396228	-.560007598398373	2	0	14	2	1	1
8232C17	1	0	0	0	0	0	0	0	1	0	0	0	1	2	0	1	1	0	0	1	0	0	1	1	0	1	2	1	1	1	0	0	2	1	4	5	2	1	0	0	1.59180411070087	-.585473012396228	-.560007598398373	1	0	17	2	1	0
2141D13	1	1	0	1	1	1	0	1	1	0	1	1	0	1	1	1	0	1	0	0	0	0	1	1	0	1	1	0	1	0	0	0	1	1	5	2	1	0	0	0	-.628001525653729	-.585473012396228	-.560007598398373	6	1	13	1	1	1
3242D1	1	0	0	0	0	0	0	0	1	0	1	0	1	1	0	1	1	0	0	0	0	0	1	1	0	1	1	0	1	0	0	0	1	0	6	5	2	1	0	0	1.59180411070087	-.585473012396228	-.560007598398373	1	0	11	3	1	1
1011A10	1	0	0	0	1	0	0	0	1	0	1	1	2	2	1	2	2	2	0	2	1	1	0	1	1	2	1	2	1	2	0	0	2	1	4	9	4	0	0	1	-.628001525653729	-.585473012396228	1.7850747256306	2	0	30	1	1	1
1044D3	1	0	0	0	0	0	0	1	0	0	0	0	1	0	0	0	1	0	0	0	0	1	0	0	0	0	0	0	0	0	0	1	1	0	5	6	3	0	1	0	-.628001525653729	1.70743209148211	-.560007598398373	1	0	5	3	1	1
1151K27	1	0	0	0	0	0	0	1	0	0	0	0	1	0	0	1	0	1	1	2	0	0	1	1	1	1	0	1	1	0	1	0	1	1	5	5	2	1	0	0	1.59180411070087	-.585473012396228	-.560007598398373	1	0	15	2	1	1
6212A3	1	0	0	0	0	1	0	1	0	0	1	0	1	2	0	2	1	1	0	2	0	0	0	1	0	1	1	0	0	0	0	0	1	0	3	7	3	0	1	0	-.628001525653729	1.70743209148211	-.560007598398373	2	0	14	2	1	1
7212A2	1	0	0	0	1	0	0	0	1	1	0	0	1	1	0	1	2	0	0	1	0	0	1	0	0	0	0	1	0	0	1	0	1	0	6	6	3	0	1	0	-.628001525653729	1.70743209148211	-.560007598398373	3	0	10	4	1	1
7242D18	1	0	0	0	0	0	0	0	0	0	0	0	1	0	0	0	0	0	0	1	0	0	1	0	0	0	0	0	0	0	0	0	1	0	4	3	1	0	0	0	-.628001525653729	-.585473012396228	-.560007598398373	0	0	4	2	1	1
922A28	1	1	0	1	0	0	1	0	0	0	1	1	0	2	0	2	1	2	0	0	0	0	1	1	0	2	1	0	2	0	2	0	2	2	15	7	3	0	1	0	-.628001525653729	1.70743209148211	-.560007598398373	3	0	22	1	1	1
8242D29	1	1	0	1	1	1	0	0	1	0	1	0	2	2	0	2	1	1	1	1	1	0	1	2	2	1	1	0	2	1	2	1	2	2	7	7	3	0	1	0	-.628001525653729	1.70743209148211	-.560007598398373	5	1	29	1	1	1
1011D24	1	0	0	1	1	0	1	0	0	0	2	0	1	1	0	1	1	0	0	1	2	1	1	1	0	0	0	1	2	1	0	1	0	1	9	11	4	0	0	1	-.628001525653729	-.585473012396228	1.7850747256306	3	0	18	1	1	1
1484W30	1	1	0	0	0	0	0	0	1	0	2	0	1	2	0	2	2	1	0	0	0	0	1	0	0	1	2	0	1	0	0	1	1	1	5	8	4	0	0	1	-.628001525653729	-.585473012396228	1.7850747256306	2	0	18	4	1	1
5212A9	1	1	0	0	0	0	0	1	1	0	0	0	1	1	0	1	1	0	0	2	1	0	0	0	0	0	0	0	0	0	1	0	0	1	4	4	2	1	0	0	1.59180411070087	-.585473012396228	-.560007598398373	3	0	9	3	1	1
5222B25	1	1	0	0	0	0	0	0	1	0	0	1	2	2	0	1	1	1	0	1	0	0	2	0	0	1	0	0	0	2	0	0	2	2	5	6	3	0	1	0	-.628001525653729	1.70743209148211	-.560007598398373	2	0	18	4	1	1
6323B15	1	0	0	0	0	0	0	0	0	0	0	0	0	0	0	0	0	0	0	0	0	0	0	0	0	0	0	0	0	0	0	0	0	0	7	7	3	0	1	0	-.628001525653729	1.70743209148211	-.560007598398373	0	0	0	4	1	0
1011B11	1	1	0	0	0	0	0	1	0	0	0	0	1	1	0	1	0	1	0	0	0	1	1	0	0	0	0	0	0	1	1	0	1	1	4	4	2	1	0	0	1.59180411070087	-.585473012396228	-.560007598398373	2	0	10	1	1	1
1011B22	1	1	0	0	0	0	0	1	0	0	1	0	1	0	0	0	1	0	0	0	0	0	2	1	0	1	1	0	0	0	0	0	2	2	4	7	3	0	1	0	-.628001525653729	1.70743209148211	-.560007598398373	2	0	12	1	1	1
1022C4	1	1	1	0	1	0	0	0	0	1	1	0	1	1	0	1	1	1	0	0	0	0	1	1	0	0	0	0	0	1	0	0	1	1	5	4	2	1	0	0	1.59180411070087	-.585473012396228	-.560007598398373	4	0	11	1	1	1
1033C13	1	0	0	0	0	0	0	1	0	0	0	0	0	0	0	0	0	0	0	0	0	0	0	0	0	0	0	0	0	0	0	0	0	0	4	3	1	0	0	0	-.628001525653729	-.585473012396228	-.560007598398373	1	0	0	3	1	1
1033C20	1	1	1	0	0	1	0	1	0	0	1	0	1	0	1	1	1	0	0	1	1	1	0	0	0	1	1	1	0	0	0	1	0	0	4	4	2	1	0	0	1.59180411070087	-.585473012396228	-.560007598398373	4	0	12	3	1	1
1044C4	1	0	0	0	0	0	0	0	0	0	0	0	1	1	0	1	1	0	0	0	0	0	1	0	0	0	0	0	0	0	1	0	1	1	4	14	4	0	0	1	-.628001525653729	-.585473012396228	1.7850747256306	0	0	8	4	1	1
1044D2	1	0	0	1	0	0	0	0	1	0	0	0	1	1	0	1	0	0	0	0	0	0	0	1	0	0	1	0	0	0	0	0	1	0	4	10	4	0	0	1	-.628001525653729	-.585473012396228	1.7850747256306	2	0	6	4	1	0
1133B27	1	1	0	1	0	0	0	0	1	0	1	1	2	1	0	0	1	1	0	2	1	1	0	1	0	0	1	1	1	0	0	0	1	1	3	4	2	1	0	0	1.59180411070087	-.585473012396228	-.560007598398373	3	0	17	2	1	1
1383W28	1	1	1	1	1	1	1	0	1	0	0	0	1	0	0	1	0	0	0	1	0	0	1	0	0	0	1	0	1	2	2	2	2	2	7	9	4	0	0	1	-.628001525653729	-.585473012396228	1.7850747256306	7	1	16	3	1	1
5212A24	1	0	0	0	0	0	0	0	1	0	0	0	1	1	0	1	0	0	0	0	0	0	1	1	0	1	0	0	0	0	1	0	1	0	2	5	2	1	0	0	1.59180411070087	-.585473012396228	-.560007598398373	1	0	8	3	1	1
1022B26	1	1	0	0	0	0	0	0	1	0	1	0	1	0	0	1	1	0	0	0	0	0	1	1	0	0	1	0	1	0	0	1	1	1	4	6	3	0	1	0	-.628001525653729	1.70743209148211	-.560007598398373	2	0	11	2	1	1
1022D28	1	0	0	1	0	0	0	0	1	0	1	0	1	2	1	1	0	1	0	1	0	0	2	1	0	2	2	0	0	0	1	2	1	1	4	6	3	0	1	0	-.628001525653729	1.70743209148211	-.560007598398373	2	0	20	2	1	1
2242D18	1	1	0	0	1	0	0	0	1	0	2	2	2	2	2	0	1	0	0	1	0	1	2	1	2	1	2	1	2	2	0	0	2	2	10	8	4	0	0	1	-.628001525653729	-.585473012396228	1.7850747256306	3	0	30	2	1	1
1044C18	1	0	0	0	0	0	0	0	1	0	0	0	0	0	0	0	0	1	0	1	0	0	0	1	0	0	0	0	0	0	0	0	1	1	2	6	3	0	1	0	-.628001525653729	1.70743209148211	-.560007598398373	1	0	5	4	1	1
7232C17	1	0	0	0	1	0	0	0	1	0	0	0	1	1	0	1	0	1	1	1	0	0	1	1	1	1	1	0	1	0	0	0	2	1	5	6	3	0	1	0	-.628001525653729	1.70743209148211	-.560007598398373	2	0	15	3	1	1
8212A30	1	1	0	0	0	0	1	0	1	0	1	0	1	2	0	2	1	0	0	0	0	0	1	1	1	2	2	1	1	2	1	1	2	1	5	8	4	0	0	1	-.628001525653729	-.585473012396228	1.7850747256306	3	0	23	2	1	1
8222B25	1	1	1	0	0	1	1	0	0	0	1	1	1	1	1	0	1	0	0	0	0	0	1	0	1	0	1	0	1	0	1	0	1	1	9	5	2	1	0	0	1.59180411070087	-.585473012396228	-.560007598398373	4	0	13	2	1	1
1022C23	1	0	0	1	0	0	0	0	1	0	0	0	1	0	1	0	1	0	0	0	0	0	0	0	0	1	1	1	0	1	0	0	0	0	4	3	1	0	0	0	-.628001525653729	-.585473012396228	-.560007598398373	2	0	7	2	1	1
8222B33	1	0	0	0	1	1	1	0	1	0	0	0	1	1	0	1	0	0	0	0	0	0	1	1	0	1	0	0	0	0	0	1	0	0	7	6	3	0	1	0	-.628001525653729	1.70743209148211	-.560007598398373	4	0	7	2	1	0
1011C3	1	1	1	1	1	0	1	1	1	0	1	1	1	1	2	1	0	1	1	0	0	0	2	1	1	1	2	2	1	2	2	0	1	1	7	8	4	0	0	1	-.628001525653729	-.585473012396228	1.7850747256306	7	1	25	2	1	1
2414A21	1	1	1	1	1	1	0	0	0	0	1	1	1	1	1	1	1	1	1	1	1	1	1	1	1	0	0	0	0	0	0	0	0	0	5	7	3	0	1	0	-.628001525653729	1.70743209148211	-.560007598398373	5	1	15	4	1	1
3343D12	1	0	0	0	0	1	0	0	1	0	0	1	1	2	0	0	2	1	0	0	0	0	2	0	0	0	0	0	0	0	0	0	0	1	4	8	4	0	0	1	-.628001525653729	-.585473012396228	1.7850747256306	2	0	10	3	1	1
1033A4	1	1	0	0	0	0	0	1	1	1	0	0	1	2	1	2	0	2	1	2	1	1	0	0	0	0	0	0	0	0	0	0	0	0	6	3	1	0	0	0	-.628001525653729	-.585473012396228	-.560007598398373	4	0	13	3	1	0
1133A19	1	1	0	0	0	0	1	0	1	0	0	0	1	0	0	1	1	1	0	0	0	0	0	0	0	0	0	0	0	0	0	0	0	0	1	6	3	0	1	0	-.628001525653729	1.70743209148211	-.560007598398373	3	0	4	3	1	1
5242D18	1	0	0	0	0	0	1	0	1	0	2	1	0	2	0	1	1	1	0	1	0	0	2	1	0	0	0	0	1	2	1	0	2	2	4	8	4	0	0	1	-.628001525653729	-.585473012396228	1.7850747256306	2	0	20	3	1	0
1011B13	1	1	1	1	1	0	1	0	1	0	0	0	1	1	2	2	0	1	2	2	0	1	1	1	2	1	2	1	2	2	1	0	0	0	3	7	3	0	1	0	-.628001525653729	1.70743209148211	-.560007598398373	6	1	25	2	1	1
1252K32	1	0	0	0	0	0	0	0	1	0	0	0	1	1	0	1	0	0	0	0	0	1	1	1	0	1	1	0	0	0	0	0	1	0	6	6	3	0	1	0	-.628001525653729	1.70743209148211	-.560007598398373	1	0	9	3	1	0
1282W18	1	1	0	0	1	1	1	1	1	0	1	1	1	1	2	1	1	1	1	1	0	1	1	1	1	1	1	1	1	2	1	1	1	1	10	7	3	0	1	0	-.628001525653729	1.70743209148211	-.560007598398373	6	1	25	2	1	1
2313A27	1	1	0	0	0	0	0	0	0	0	1	0	1	1	2	1	1	1	0	1	0	1	1	1	1	1	1	0	1	0	0	1	1	1	4	4	2	1	0	0	1.59180411070087	-.585473012396228	-.560007598398373	1	0	19	3	1	1
3323B12	1	0	0	0	0	0	0	0	1	0	0	0	1	1	0	1	1	0	0	0	0	0	1	0	0	1	0	0	0	0	0	1	2	0	4	7	3	0	1	0	-.628001525653729	1.70743209148211	-.560007598398373	1	0	9	4	1	1
3444D13	1	1	0	0	0	0	1	0	0	0	1	1	1	1	0	1	0	0	0	0	0	0	1	1	0	1	1	0	0	0	1	1	1	1	2	14	4	0	0	1	-.628001525653729	-.585473012396228	1.7850747256306	2	0	13	4	1	1
5222B36	1	1	0	1	1	0	0	0	0	0	0	1	2	1	0	2	2	1	1	0	0	1	1	0	2	1	1	0	0	0	2	0	1	0	7	6	3	0	1	0	-.628001525653729	1.70743209148211	-.560007598398373	3	0	19	2	1	0
7242D5	1	1	0	1	1	0	0	1	0	0	0	0	0	0	1	1	0	1	0	2	0	0	1	0	1	0	1	0	0	0	1	0	1	1	4	4	2	1	0	0	1.59180411070087	-.585473012396228	-.560007598398373	4	0	11	2	1	1
8333C20	1	1	0	0	0	0	0	0	1	0	0	0	1	1	0	1	2	0	0	1	0	0	1	0	0	0	0	0	0	0	0	0	1	2	5	4	2	1	0	0	1.59180411070087	-.585473012396228	-.560007598398373	2	0	10	2	1	1
1011A17	1	0	0	0	0	0	0	1	1	0	1	0	2	2	2	2	2	1	0	0	0	0	2	0	0	1	0	0	2	0	1	0	1	0	5	7	3	0	1	0	-.628001525653729	1.70743209148211	-.560007598398373	2	0	19	1	1	1
1033A1	1	1	0	0	0	0	1	1	0	0	0	0	0	0	0	1	0	1	0	1	0	0	0	0	0	0	1	0	0	0	0	0	1	0	4	3	1	0	0	0	-.628001525653729	-.585473012396228	-.560007598398373	3	0	5	4	1	0
1033D16	1	1	0	1	0	0	1	1	0	1	0	1	1	0	1	0	1	0	1	0	0	1	1	1	0	0	1	0	1	0	0	0	1	1	7	8	4	0	0	1	-.628001525653729	-.585473012396228	1.7850747256306	5	1	12	3	1	1
1044E20	1	1	0	1	1	0	0	1	1	0	1	1	2	0	1	0	1	1	0	0	0	1	1	2	0	0	2	2	1	0	0	0	1	1	4	6	3	0	1	0	-.628001525653729	1.70743209148211	-.560007598398373	5	1	18	4	1	1
1133A25	1	1	0	1	0	0	0	0	1	0	1	1	1	1	1	1	1	1	1	1	1	1	1	2	1	0	2	1	1	1	1	0	1	0	6	9	4	0	0	1	-.628001525653729	-.585473012396228	1.7850747256306	3	0	23	3	1	1
1252K21	1	0	0	0	0	0	0	0	0	0	0	0	1	2	0	1	0	0	0	0	0	0	0	0	0	0	0	0	0	0	0	0	2	2	5	5	2	1	0	0	1.59180411070087	-.585473012396228	-.560007598398373	0	0	8	2	1	1
2131C17	1	0	0	0	0	0	0	1	1	0	0	0	1	1	1	0	0	1	0	0	0	0	0	0	0	0	1	0	0	0	0	0	0	0	3	9	4	0	0	1	-.628001525653729	-.585473012396228	1.7850747256306	2	0	5	2	1	0
2434C21	1	0	0	0	0	0	0	0	0	0	0	0	0	2	0	1	1	0	0	0	0	0	0	0	0	1	0	0	0	1	0	0	1	1	4	10	4	0	0	1	-.628001525653729	-.585473012396228	1.7850747256306	0	0	8	4	1	0
3434C4	1	1	0	1	0	0	0	0	1	0	1	1	1	1	1	2	0	1	1	1	1	1	1	1	1	0	2	2	1	0	0	2	2	1	5	9	4	0	0	1	-.628001525653729	-.585473012396228	1.7850747256306	3	0	25	4	1	1
4212A18	1	1	0	0	0	0	0	0	1	0	1	1	0	2	1	2	1	0	0	1	0	0	2	2	1	1	2	0	1	0	1	1	2	1	5	4	2	1	0	0	1.59180411070087	-.585473012396228	-.560007598398373	2	0	23	4	1	1
5222B26	1	1	1	1	0	0	0	0	1	0	0	0	0	0	0	0	0	0	0	0	0	0	0	0	1	0	0	1	2	0	1	0	1	1	12	5	2	1	0	0	1.59180411070087	-.585473012396228	-.560007598398373	4	0	7	2	1	1
7222B4	1	0	0	0	0	0	0	0	1	0	1	0	1	0	0	1	0	1	0	0	0	0	1	1	0	0	1	0	0	0	0	0	1	1	3	6	3	0	1	0	-.628001525653729	1.70743209148211	-.560007598398373	1	0	9	3	1	0
8313A13	1	1	0	1	0	0	0	1	1	0	0	0	2	1	2	1	0	0	1	1	0	0	1	1	0	1	1	0	1	0	2	0	2	2	4	14	4	0	0	1	-.628001525653729	-.585473012396228	1.7850747256306	4	0	19	4	1	0
944D14	1	0	0	0	1	0	0	0	1	1	0	0	1	1	0	0	0	0	1	2	0	0	1	0	0	0	1	0	1	0	0	1	0	0	4	7	3	0	1	0	-.628001525653729	1.70743209148211	-.560007598398373	3	0	9	4	1	1
1022B16	1	0	0	1	0	0	0	1	1	0	0	0	1	2	1	0	1	1	0	1	1	0	1	1	1	1	1	0	0	0	1	0	1	1	4	5	2	1	0	0	1.59180411070087	-.585473012396228	-.560007598398373	3	0	16	1	1	1
1022B32	1	1	0	0	0	1	0	0	1	0	0	0	1	2	1	1	0	1	0	1	0	0	1	2	0	2	2	2	1	0	1	1	1	1	8	9	4	0	0	1	-.628001525653729	-.585473012396228	1.7850747256306	3	0	21	2	1	1
1022D15	1	1	0	1	1	1	0	1	1	0	0	2	1	1	1	2	0	1	1	2	1	2	0	1	1	0	1	1	0	2	0	0	1	0	7	8	4	0	0	1	-.628001525653729	-.585473012396228	1.7850747256306	6	1	21	2	1	1
1044D16	1	0	0	0	1	0	0	0	0	0	0	0	1	1	0	2	1	2	0	1	0	0	1	0	0	0	1	0	0	0	1	0	1	0	6	7	3	0	1	0	-.628001525653729	1.70743209148211	-.560007598398373	1	0	12	4	1	1
5222B17	1	0	0	0	1	0	1	1	1	0	0	0	1	1	0	1	1	0	1	0	1	0	0	0	1	1	1	0	1	0	1	1	1	0	4	9	4	0	0	1	-.628001525653729	-.585473012396228	1.7850747256306	4	0	13	2	1	0
8222B27	1	1	1	1	0	0	0	1	1	0	1	1	1	1	1	1	1	1	0	1	1	1	1	1	1	1	1	1	1	1	1	1	1	1	1	4	2	1	0	0	1.59180411070087	-.585473012396228	-.560007598398373	5	1	23	2	1	0
1022D3	1	1	0	0	1	0	1	0	1	0	0	0	2	2	1	0	0	0	1	1	0	1	2	1	1	0	1	1	1	1	1	1	1	2	5	6	3	0	1	0	-.628001525653729	1.70743209148211	-.560007598398373	4	0	21	2	1	1
1171T33	1	0	0	0	0	0	0	0	0	0	0	0	1	1	0	1	1	1	1	1	0	0	1	1	1	1	1	1	0	1	0	0	1	1	4	2	1	0	0	0	-.628001525653729	-.585473012396228	-.560007598398373	0	0	16	2	1	1
2131C20	1	1	0	0	0	0	0	0	0	0	2	0	1	2	1	2	0	2	1	0	0	0	2	1	1	2	1	0	2	1	2	0	2	2	11	10	4	0	0	1	-.628001525653729	-.585473012396228	1.7850747256306	1	0	27	1	1	0
2141D29	1	0	0	0	0	0	0	0	1	0	0	0	0	1	0	0	0	0	0	0	0	0	0	0	0	1	1	0	0	0	0	0	0	0	4	5	2	1	0	0	1.59180411070087	-.585473012396228	-.560007598398373	1	0	3	3	1	1
2242D28	1	1	1	1	1	0	0	0	1	0	1	0	1	1	1	1	1	1	1	1	1	1	1	1	1	1	1	1	1	1	1	1	1	1	8	6	3	0	1	0	-.628001525653729	1.70743209148211	-.560007598398373	5	1	23	2	1	1
2242D29	1	1	1	0	0	0	0	1	1	0	1	0	1	1	1	1	1	1	0	1	0	0	1	2	1	1	1	1	1	1	1	0	1	1	5	8	4	0	0	1	-.628001525653729	-.585473012396228	1.7850747256306	4	0	20	3	1	1
2414A18	1	1	0	0	0	0	0	0	0	0	0	0	0	1	0	0	0	0	0	0	0	0	0	1	0	0	1	0	0	1	0	0	0	0	7	7	3	0	1	0	-.628001525653729	1.70743209148211	-.560007598398373	1	0	4	4	1	1
2424B30	1	1	1	1	1	1	1	0	1	1	2	1	1	1	1	1	1	1	1	2	1	1	1	1	1	1	1	1	1	1	1	1	1	1	6	5	2	1	0	0	1.59180411070087	-.585473012396228	-.560007598398373	8	1	26	4	1	1
3232C3	1	0	1	0	0	1	0	0	0	0	1	0	0	0	0	1	1	0	0	0	0	0	1	1	1	1	1	1	1	1	1	0	0	1	1	11	4	0	0	1	-.628001525653729	-.585473012396228	1.7850747256306	2	0	13	2	1	1
4212A15	1	1	0	1	1	1	0	1	0	1	1	1	0	1	2	2	2	2	2	2	2	2	1	0	1	1	2	2	2	1	0	1	0	0	5	4	2	1	0	0	1.59180411070087	-.585473012396228	-.560007598398373	6	1	30	3	1	1
4222B12	1	1	0	1	0	0	0	0	1	0	1	0	1	1	1	1	0	1	0	1	0	1	1	1	1	1	1	1	1	0	0	0	1	0	9	7	3	0	1	0	-.628001525653729	1.70743209148211	-.560007598398373	3	0	16	2	1	1
4222B20	1	1	0	0	0	0	1	0	1	0	1	0	0	0	0	1	1	0	0	0	0	0	1	0	0	1	1	0	1	0	0	0	1	1	5	6	3	0	1	0	-.628001525653729	1.70743209148211	-.560007598398373	3	0	9	3	1	0
5232C24	1	1	0	0	0	0	0	0	0	0	2	0	1	1	0	1	1	0	0	0	0	0	0	1	0	1	1	0	1	0	0	0	0	1	9	10	4	0	0	1	-.628001525653729	-.585473012396228	1.7850747256306	1	0	11	2	1	1
5242D17	1	.446558284330681	0	1	0	1	0	0	1	0	2	0	1	2	2	2	0	2	1	0	0	0	2	2	1	2	2	2	2	2	2	0	2	2	7	4	2	1	0	0	1.59180411070087	-.585473012396228	-.560007598398373	3.44655828433068	0	33	3	1	1
5242D20	1	1	1	1	0	0	0	1	1	1	1	0	1	1	0	0	0	0	1	1	0	1	0	0	1	0	0	1	0	0	1	0	1	0	10	7	3	0	1	0	-.628001525653729	1.70743209148211	-.560007598398373	6	1	10	2	1	1
5242D38	1	1	0	1	0	0	1	1	1	0	0	0	1	1	2	1	1	0	0	0	1	0	0	1	1	1	1	1	2	2	1	1	2	2	7	6	3	0	1	0	-.628001525653729	1.70743209148211	-.560007598398373	5	1	22	3	1	0
6242D5	1	0	0	0	0	1	0	0	1	0	0	0	0	0	0	1	0	1	0	0	0	0	1	0	0	0	0	0	0	0	0	0	1	1	4	9	4	0	0	1	-.628001525653729	-.585473012396228	1.7850747256306	2	0	5	4	1	1
6333C8	1	1	0	1	0	1	1	0	0	1	1	0	1	0	1	1	1	1	1	0	0	1	0	0	0	0	1	0	1	0	0	1	1	0	6	1	1	0	0	0	-.628001525653729	-.585473012396228	-.560007598398373	5	1	12	3	1	1
6333C11	1	1	0	0	1	1	1	0	1	1	1	1	1	1	1	1	1	1	1	1	1	1	1	1	1	1	1	1	1	1	1	1	1	1	6	6	3	0	1	0	-.628001525653729	1.70743209148211	-.560007598398373	6	1	24	4	1	1
6343D3	1	0	0	0	0	0	0	0	0	0	0	0	1	0	0	1	0	0	0	0	0	0	1	0	0	1	0	0	0	0	0	0	0	0	4	6	3	0	1	0	-.628001525653729	1.70743209148211	-.560007598398373	0	0	4	4	1	1
7212A15	1	1	0	1	0	1	1	1	1	0	0	0	2	2	1	2	1	0	1	2	0	0	0	0	1	0	1	2	1	1	2	1	2	1	8	8	4	0	0	1	-.628001525653729	-.585473012396228	1.7850747256306	6	1	23	3	1	1
7232C1	1	0	0	1	0	1	0	0	1	0	0	1	1	1	0	2	0	0	0	1	0	0	1	1	0	0	0	0	1	1	0	0	1	1	6	6	3	0	1	0	-.628001525653729	1.70743209148211	-.560007598398373	3	0	12	3	1	1
7232C3	1	0	0	0	0	0	0	1	0	0	0	0	1	2	0	0	1	1	0	0	0	0	1	0	0	0	0	0	1	0	0	1	1	1	5	5	2	1	0	0	1.59180411070087	-.585473012396228	-.560007598398373	1	0	10	3	1	1
7232C6	1	1	1	1	0	0	0	0	1	0	1	0	1	2	2	2	1	1	0	0	0	1	2	2	1	0	1	1	0	1	1	0	2	2	3	9	4	0	0	1	-.628001525653729	-.585473012396228	1.7850747256306	4	0	24	3	1	1
8212A16	1	0	0	1	1	0	0	0	1	0	1	0	1	1	0	1	1	2	0	1	0	1	2	2	0	1	1	0	1	0	0	0	1	1	8	5	2	1	0	0	1.59180411070087	-.585473012396228	-.560007598398373	3	0	18	2	1	1
8212A19	1	0	0	0	0	1	0	1	1	0	0	0	1	1	0	1	1	0	0	1	1	0	1	0	1	1	0	0	1	0	0	0	1	0	3	7	3	0	1	0	-.628001525653729	1.70743209148211	-.560007598398373	3	0	11	2	1	1
8212A33	1	0	0	0	0	0	0	0	0	0	0	0	0	0	0	2	1	2	1	2	0	0	1	0	0	0	0	0	0	0	0	0	1	0	6	5	2	1	0	0	1.59180411070087	-.585473012396228	-.560007598398373	0	0	10	4	1	0
8232C23	1	0	0	0	0	0	1	0	0	0	1	0	0	0	0	1	1	1	0	0	0	0	0	1	0	1	1	0	0	0	0	0	1	0	3	4	2	1	0	0	1.59180411070087	-.585473012396228	-.560007598398373	1	0	8	3	1	0
8242D20	1	1	0	1	0	0	1	0	1	1	1	0	2	2	0	1	1	0	1	0	1	1	2	2	0	1	2	0	2	0	1	0	2	1	8	8	4	0	0	1	-.628001525653729	-.585473012396228	1.7850747256306	5	1	23	3	1	0
8242D22	1	1	0	0	0	0	0	0	0	0	1	0	1	1	0	1	1	0	0	1	0	0	1	0	1	0	1	0	0	0	0	0	1	0	4	4	2	1	0	0	1.59180411070087	-.585473012396228	-.560007598398373	1	0	10	3	1	0
8242D27	1	1	1	1	0	0	1	1	1	0	1	0	1	2	1	1	1	1	2	1	0	2	2	2	1	2	2	1	2	1	1	0	1	1	7	7	3	0	1	0	-.628001525653729	1.70743209148211	-.560007598398373	6	1	29	2	1	0
8333C19	1	1	0	1	1	1	1	1	0	0	1	0	1	1	2	1	1	1	0	2	1	1	1	1	1	0	1	0	1	1	1	1	0	0	10	9	4	0	0	1	-.628001525653729	-.585473012396228	1.7850747256306	6	1	20	4	1	1
8343D17	1	1	0	1	0	0	0	1	1	0	0	0	0	1	0	0	0	2	1	1	0	0	0	0	0	0	1	0	0	0	1	0	0	0	3	4	2	1	0	0	1.59180411070087	-.585473012396228	-.560007598398373	4	0	7	3	1	1
911C28	1	1	0	1	0	1	0	0	1	0	0	0	1	1	1	0	0	0	0	0	0	0	0	0	0	1	1	1	0	0	1	0	1	1	3	7	3	0	1	0	-.628001525653729	1.70743209148211	-.560007598398373	4	0	9	2	1	1
922B20	1	1	1	1	1	0	1	0	1	0	1	2	2	1	1	1	0	0	0	0	0	1	2	1	1	0	2	2	2	2	1	1	0	0	7	5	2	1	0	0	1.59180411070087	-.585473012396228	-.560007598398373	6	1	23	2	1	0
922C15	1	1	1	1	1	0	0	0	0	0	0	0	1	0	0	0	1	0	0	0	1	0	0	0	1	0	0	0	0	1	0	0	0	0	7	5	2	1	0	0	1.59180411070087	-.585473012396228	-.560007598398373	4	0	5	2	1	1
922C18	1	0	0	0	0	0	0	0	0	0	0	0	1	0	0	1	0	0	0	0	0	0	1	0	0	1	0	0	0	0	0	0	0	0	5	7	3	0	1	0	-.628001525653729	1.70743209148211	-.560007598398373	0	0	4	2	1	1
922C30	1	0	0	0	0	0	0	0	0	0	0	0	0	2	0	1	1	1	0	0	0	0	0	0	0	1	1	1	0	0	0	0	0	0	5	5	2	1	0	0	1.59180411070087	-.585473012396228	-.560007598398373	0	0	8	2	1	1
933B18	1	1	1	1	1	0	0	1	0	0	1	1	0	1	1	1	1	1	2	2	2	2	2	1	0	1	1	1	0	0	1	.309532062391681	2	0	7	4	2	1	0	0	1.59180411070087	-.585473012396228	-.560007598398373	5	1	24.3095320623917	4	1	1
1011C10	1	0	0	0	0	0	1	0	1	0	0	0	0	1	0	1	1	1	0	1	1	0	2	0	0	0	0	0	0	1	0	0	2	2	3	3	1	0	0	0	-.628001525653729	-.585473012396228	-.560007598398373	2	0	13	1	1	1
1011C30	1	0	0	0	1	0	0	0	0	0	0	0	0	0	1	1	1	1	0	0	1	1	1	0	0	0	0	0	0	0	0	0	0	0	3	9	4	0	0	1	-.628001525653729	-.585473012396228	1.7850747256306	1	0	7	1	1	0
1022A22	1	0	0	0	0	1	0	1	1	0	0	0	1	2	0	1	1	2	0	1	0	0	1	1	1	1	2	0	1	0	1	0	2	1	4	4	2	1	0	0	1.59180411070087	-.585473012396228	-.560007598398373	3	0	19	2	1	1
1022A31	1	0	1	1	0	0	1	1	1	0	0	0	1	2	1	0	0	1	1	1	0	1	1	1	1	1	1	1	1	1	1	1	2	2	6	7	3	0	1	0	-.628001525653729	1.70743209148211	-.560007598398373	5	1	22	2	1	1
1022C17	1	1	0	0	0	1	0	0	1	0	1	0	1	1	1	0	0	0	0	0	0	0	1	1	1	1	1	0	1	1	1	0	1	1	5	4	2	1	0	0	1.59180411070087	-.585473012396228	-.560007598398373	3	0	14	3	1	1
1022D14	1	0	0	1	0	0	0	0	1	0	1	0	0	0	1	1	0	0	0	1	0	0	1	1	0	0	0	0	0	0	0	0	1	1	4	13	4	0	0	1	-.628001525653729	-.585473012396228	1.7850747256306	2	0	8	2	1	1
1022D19	1	1	0	1	0	1	1	1	1	0	0	0	1	1	0	1	1	1	1	1	0	1	1	1	1	1	1	0	2	1	1	0	1	1	4	4	2	1	0	0	1.59180411070087	-.585473012396228	-.560007598398373	6	1	19	2	1	0
1033B4	1	0	0	0	0	0	1	1	1	0	1	0	0	1	0	1	0	1	0	1	0	0	1	0	0	1	0	0	0	0	0	0	1	0	5	4	2	1	0	0	1.59180411070087	-.585473012396228	-.560007598398373	3	0	8	3	1	1
1033C21	1	1	0	0	0	0	0	0	1	0	0	0	1	0	0	1	0	0	0	1	0	0	0	0	0	0	0	0	0	0	0	0	0	0	6	8	4	0	0	1	-.628001525653729	-.585473012396228	1.7850747256306	2	0	3	3	1	1
1033C29	1	1	0	1	0	0	0	0	1	0	0	1	0	1	0	1	1	1	0	1	0	0	1	1	0	0	2	1	0	0	1	1	1	0	4	14	4	0	0	1	-.628001525653729	-.585473012396228	1.7850747256306	3	0	14	4	1	1
1044B6	1	0	0	0	0	1	0	0	0	0	1	1	0	0	0	0	0	0	0	0	0	0	0	0	0	0	0	0	0	0	0	0	0	0	3	8	4	0	0	1	-.628001525653729	-.585473012396228	1.7850747256306	1	0	2	4	1	1
1044B8	1	1	0	1	0	0	0	0	1	0	0	1	1	1	1	1	1	1	0	1	1	0	1	1	1	1	1	0	1	0	0	0	1	1	4	7	3	0	1	0	-.628001525653729	1.70743209148211	-.560007598398373	3	0	17	3	1	1
1044B12	1	0	0	0	0	0	1	0	1	1	0	1	1	0	1	2	1	0	0	1	0	1	1	1	0	2	1	1	1	0	2	0	1	2	5	6	3	0	1	0	-.628001525653729	1.70743209148211	-.560007598398373	3	0	20	4	1	1
1122D21	1	1	1	1	0	1	0	1	1	1	2	1	2	2	2	2	0	2	1	0	0	2	2	2	2	2	2	0	2	1	2	2	2	2	10	6	3	0	1	0	-.628001525653729	1.70743209148211	-.560007598398373	7	1	37	2	1	1
1122D23	1	1	0	0	0	1	0	0	0	0	1	0	1	1	1	1	0	0	1	0	0	0	0	1	0	1	0	0	0	0	0	0	0	0	3	6	3	0	1	0	-.628001525653729	1.70743209148211	-.560007598398373	2	0	8	2	1	1
12323B4	1	1	0	0	0	0	0	0	1	0	0	0	1	0	0	1	0	1	1	1	0	0	1	1	0	0	0	0	0	0	1	0	2	1	4	7	3	0	1	0	-.628001525653729	1.70743209148211	-.560007598398373	2	0	11	3	1	0
1011C26	1	0	0	0	0	0	0	0	0	0	0	0	0	0	0	0	1	0	0	0	0	0	0	0	0	0	0	0	0	0	0	0	0	0	3	4	2	1	0	0	1.59180411070087	-.585473012396228	-.560007598398373	0	0	1	1	1	1
1044C21	1	1	0	0	0	0	1	0	1	0	0	0	1	1	0	1	1	1	0	1	1	0	1	0	0	0	0	0	0	0	0	0	0	0	2	5	2	1	0	0	1.59180411070087	-.585473012396228	-.560007598398373	3	0	8	4	1	1
1454K35	1	1	0	0	0	0	0	0	1	0	0	0	1	1	0	1	1	1	0	1	0	0	1	1	1	0	0	0	0	0	0	0	1	1	4	10	4	0	0	1	-.628001525653729	-.585473012396228	1.7850747256306	2	0	11	4	1	1
1022B18	1	0	0	0	0	0	0	0	1	0	0	0	1	0	0	1	1	1	0	1	0	0	1	0	0	0	0	1	1	0	1	0	1	1	4	7	3	0	1	0	-.628001525653729	1.70743209148211	-.560007598398373	1	0	11	2	1	1
1133C25	1	1	0	1	1	0	0	0	1	1	0	0	2	1	2	0	1	0	1	2	0	0	2	1	0	1	0	0	1	0	2	1	0	0	5	5	2	1	0	0	1.59180411070087	-.585473012396228	-.560007598398373	5	1	17	3	1	1
1022C10	1	0	0	0	0	0	0	0	0	0	0	0	0	1	1	1	0	0	0	1	0	0	0	0	0	0	0	0	0	0	1	0	1	0	8	6	3	0	1	0	-.628001525653729	1.70743209148211	-.560007598398373	0	0	6	2	1	1
2313A17	1	1	0	0	1	0	0	0	1	0	1	1	1	1	1	1	1	1	1	0	0	0	1	1	0	1	1	0	2	1	1	1	1	0	5	7	3	0	1	0	-.628001525653729	1.70743209148211	-.560007598398373	3	0	19	3	1	1
2444D15	1	0	0	0	0	0	0	0	0	0	1	1	1	1	1	1	1	1	1	1	1	1	1	1	1	1	1	1	1	1	1	1	1	1	1	1	1	0	0	0	-.628001525653729	-.585473012396228	-.560007598398373	0	0	24	1	1	1
3434C6	1	0	0	0	0	0	0	0	1	0	1	1	1	1	0	2	1	0	0	0	1	0	1	1	1	1	0	1	0	0	0	0	1	0	4	10	4	0	0	1	-.628001525653729	-.585473012396228	1.7850747256306	1	0	14	4	1	1
5212A26	1	0	0	0	0	0	0	0	1	0	0	0	1	1	0	0	1	0	0	1	0	0	0	1	0	1	0	1	0	1	0	1	1	1	3	7	3	0	1	0	-.628001525653729	1.70743209148211	-.560007598398373	1	0	11	3	1	1
6212A16	1	0	0	0	0	0	0	0	0	0	2	0	0	0	0	2	2	2	0	0	1	1	1	0	0	1	0	0	1	0	0	0	0	0	5	8	4	0	0	1	-.628001525653729	-.585473012396228	1.7850747256306	0	0	13	3	1	1
6323B12	1	1	0	1	0	0	1	0	1	0	0	0	1	1	0	1	0	1	1	1	0	0	1	1	0	1	1	0	0	1	1	0	1	1	7	14	4	0	0	1	-.628001525653729	-.585473012396228	1.7850747256306	4	0	14	4	1	1
7232C8	1	1	0	1	0	0	1	1	0	0	1	0	1	1	2	1	1	1	0	1	1	1	2	2	1	1	1	0	1	1	2	1	1	1	4	8	4	0	0	1	-.628001525653729	-.585473012396228	1.7850747256306	4	0	25	2	1	1
933D30	1	0	0	1	0	0	0	0	0	0	0	1	1	1	0	1	2	0	0	2	0	0	0	1	0	1	0	0	0	0	0	0	0	0	4	6	3	0	1	0	-.628001525653729	1.70743209148211	-.560007598398373	1	0	10	3	1	1
1022A20	1	0	0	0	0	0	1	0	0	0	0	0	1	1	0	1	0	0	0	1	0	0	1	1	0	1	1	0	0	0	0	0	1	0	4	7	3	0	1	0	-.628001525653729	1.70743209148211	-.560007598398373	1	0	9	2	1	1
3333C21	1	0	0	0	0	0	0	0	0	0	0	0	0	0	0	1	1	0	0	0	0	0	1	1	0	1	0	0	0	0	0	0	1	1	1	5	2	1	0	0	1.59180411070087	-.585473012396228	-.560007598398373	0	0	7	4	1	1
4232C28	1	0	0	0	0	0	0	0	1	0	0	0	1	1	0	1	1	0	0	0	0	0	0	0	0	0	0	0	0	0	0	0	0	0	3	3	1	0	0	0	-.628001525653729	-.585473012396228	-.560007598398373	1	0	4	2	1	1
6313A5	1	0	0	1	1	0	0	0	0	0	0	0	0	1	0	1	0	1	0	0	0	0	1	0	0	0	0	0	0	0	0	0	0	1	4	14	4	0	0	1	-.628001525653729	-.585473012396228	1.7850747256306	2	0	5	3	1	1
8323B31	1	1	0	0	0	1	0	0	0	0	0	0	1	1	0	1	0	0	0	0	0	0	1	0	0	1	1	0	0	0	0	0	2	1	4	4	2	1	0	0	1.59180411070087	-.585473012396228	-.560007598398373	2	0	9	4	1	0
1022C5	1	0	0	0	.203038674033149	1	0	1	1	0	0	1	1	1	1	0	1	1	0	1	0	0	1	1	1	1	0	0	1	0	2	2	2	2	5	7	3	0	1	0	-.628001525653729	1.70743209148211	-.560007598398373	3.20303867403315	0	20	2	1	0
1252K33	1	1	1	0	0	0	1	0	1	0	1	0	0	1	2	1	1	0	0	0	0	0	1	0	1	0	1	0	1	0	0	0	0	0	12	5	2	1	0	0	1.59180411070087	-.585473012396228	-.560007598398373	4	0	10	2	1	1
1464P30	1	1	0	0	0	0	0	0	0	0	1	0	1	1	0	1	1	1	1	1	1	1	1	1	1	1	0	1	1	1	1	1	0	1	7	10	4	0	0	1	-.628001525653729	-.585473012396228	1.7850747256306	1	0	20	4	1	1
3222B18	1	1	0	0	0	0	0	0	1	0	1	0	1	2	1	2	1	1	0	1	0	0	2	2	1	2	2	0	2	1	1	0	2	2	5	8	4	0	0	1	-.628001525653729	-.585473012396228	1.7850747256306	2	0	27	2	1	1
911D25	1	0	0	0	0	0	0	0	0	0	0	0	1	1	0	0	0	0	0	0	0	0	0	0	0	0	0	0	0	0	0	0	0	0	5	4	2	1	0	0	1.59180411070087	-.585473012396228	-.560007598398373	0	0	2	1	1	1
1022C28	1	1	0	1	0	0	1	1	0	0	0	0	0	0	0	1	0	2	0	0	0	0	1	0	1	0	0	1	1	0	0	0	2	0	4	6	3	0	1	0	-.628001525653729	1.70743209148211	-.560007598398373	4	0	9	3	1	1
1033B27	1	0	0	0	0	0	0	0	0	0	0	0	0	0	0	0	0	0	0	0	0	0	1	0	0	0	0	0	0	0	0	0	0	1	5	5	2	1	0	0	1.59180411070087	-.585473012396228	-.560007598398373	0	0	2	3	1	1
1282W20	1	1	0	0	0	0	0	0	1	0	1	0	1	0	0	1	0	1	0	0	0	0	0	0	1	0	1	0	0	0	0	0	2	2	7	2	1	0	0	0	-.628001525653729	-.585473012396228	-.560007598398373	2	0	10	3	1	1
2313A19	1	1	0	0	0	0	0	0	0	0	1	1	1	1	0	1	1	1	0	0	1	0	1	1	1	1	1	0	1	1	0	0	1	1	7	11	4	0	0	1	-.628001525653729	-.585473012396228	1.7850747256306	1	0	17	3	1	1
2242D26	1	1	0	0	0	0	0	0	0	0	1	1	1	1	0	2	1	0	0	0	0	0	2	1	1	1	1	0	2	0	2	1	2	2	14	10	4	0	0	1	-.628001525653729	-.585473012396228	1.7850747256306	1	0	22	2	1	1
5232C31	1	1	0	1	0	0	0	0	1	0	2	1	1	2	0	1	0	1	0	1	0	0	2	1	0	1	1	0	2	1	0	2	2	2	5	4	2	1	0	0	1.59180411070087	-.585473012396228	-.560007598398373	3	0	23	2	1	1
6323B17	1	0	0	1	0	0	1	0	1	0	1	0	0	1	0	0	1	1	0	0	0	0	2	1	0	1	1	2	0	0	0	0	0	0	6	9	4	0	0	1	-.628001525653729	-.585473012396228	1.7850747256306	3	0	11	3	1	1
1022B17	1	0	0	0	0	0	0	0	1	0	0	0	1	1	0	2	1	0	0	0	1	0	1	1	0	0	0	0	0	0	0	0	0	0	4	3	1	0	0	0	-.628001525653729	-.585473012396228	-.560007598398373	1	0	8	2	1	1
1022D6	1	1	0	0	0	0	0	0	1	0	1	1	2	2	0	2	0	0	0	0	0	0	2	0	0	1	1	0	0	2	0	0	1	1	6	14	4	0	0	1	-.628001525653729	-.585473012396228	1.7850747256306	2	0	16	2	1	1
1181W35	1	0	0	0	0	0	0	0	0	0	0	0	0	0	0	0	0	0	0	0	0	0	0	0	0	0	0	0	0	0	0	0	0	0	4	5	2	1	0	0	1.59180411070087	-.585473012396228	-.560007598398373	0	0	0	2	1	1
1252K20	1	0	0	0	1	0	0	0	0	0	0	0	1	1	0	1	0	1	1	0	0	0	1	0	1	1	0	0	0	0	0	0	0	0	7	8	4	0	0	1	-.628001525653729	-.585473012396228	1.7850747256306	1	0	8	2	1	1
1363P26	1	1	1	1	1	1	0	1	1	1	0	1	1	1	1	1	1	1	2	2	2	2	2	2	2	1	1	1	1	0	2	2	0	0	12	6	3	0	1	0	-.628001525653729	1.70743209148211	-.560007598398373	8	1	29	4	1	0
1484W34	1	0	0	0	0	0	0	0	0	0	0	0	1	1	1	0	0	0	0	0	0	0	1	1	0	0	1	0	0	0	1	0	0	0	6	7	3	0	1	0	-.628001525653729	1.70743209148211	-.560007598398373	0	0	7	4	1	1
2434C13	1	0	0	1	0	0	0	0	1	0	0	0	0	1	0	1	1	1	0	1	1	0	1	1	0	1	0	0	1	1	1	0	1	0	4	2	1	0	0	0	-.628001525653729	-.585473012396228	-.560007598398373	2	0	13	4	1	1
3222B17	1	0	0	0	0	0	1	0	1	0	0	0	0	1	0	1	0	0	0	0	0	0	1	0	0	0	0	0	0	0	0	0	0	0	4	14	4	0	0	1	-.628001525653729	-.585473012396228	1.7850747256306	2	0	3	3	1	1
4212A24	1	0	0	1	0	0	0	0	1	0	1	0	1	1	1	1	1	0	0	2	0	0	1	0	0	1	1	1	0	0	0	0	1	2	5	7	3	0	1	0	-.628001525653729	1.70743209148211	-.560007598398373	2	0	15	3	1	0
4222B2	1	1	0	0	0	0	1	0	1	0	0	0	1	2	1	1	0	1	1	0	1	0	1	1	0	1	1	0	1	0	1	0	2	1	10	7	3	0	1	0	-.628001525653729	1.70743209148211	-.560007598398373	3	0	17	3	1	1
5222B13	1	0	0	0	1	0	0	1	0	0	0	0	1	1	0	1	0	1	0	1	0	0	1	0	0	1	0	0	0	0	0	0	1	0	3	12	4	0	0	1	-.628001525653729	-.585473012396228	1.7850747256306	2	0	8	3	1	1
6212A1	1	0	0	0	0	1	0	1	1	1	0	0	1	1	0	0	1	0	0	0	0	0	0	0	0	0	0	0	0	1	0	0	0	0	4	3	1	0	0	0	-.628001525653729	-.585473012396228	-.560007598398373	4	0	4	3	1	1
6222B90	1	1	0	1	0	0	1	0	0	0	0	0	1	0	1	0	1	0	2	0	0	0	1	1	1	0	1	1	0	1	1	0	0	0	6	11	4	0	0	1	-.628001525653729	-.585473012396228	1.7850747256306	3	0	12	2	1	1
6323B6	1	0	0	0	0	0	0	0	1	0	0	0	0	1	0	1	0	.605199306759099	0	.627288428324698	0	0	1	0	0	1	1	0	.534948096885813	.315807679003805	0	0	1	1	4	1	1	0	0	0	-.628001525653729	-.585473012396228	-.560007598398373	1	0	9.08324351097341	4	1	1
7212A17	1	0	0	0	0	0	0	0	0	0	0	0	0	0	0	0	1	0	0	0	0	0	0	0	0	0	0	0	1	0	0	0	0	0	2	4	2	1	0	0	1.59180411070087	-.585473012396228	-.560007598398373	0	0	2	3	1	0
1011D3	1	0	0	0	0	0	0	0	0	0	0	0	1	0	0	1	1	0	0	1	0	0	0	0	1	1	0	0	0	0	0	0	0	0	5	1	1	0	0	0	-.628001525653729	-.585473012396228	-.560007598398373	0	0	6	1	1	1
1044A18	1	1	0	0	1	0	0	0	0	0	0	0	0	0	2	1	0	0	0	1	0	0	0	0	0	0	0	0	1	0	0	0	0	0	5	5	2	1	0	0	1.59180411070087	-.585473012396228	-.560007598398373	2	0	5	4	1	1
1044C15	1	1	0	0	0	0	0	0	0	0	1	0	0	1	0	1	0	0	0	0	0	0	0	1	0	0	1	1	0	1	0	0	1	1	6	8	4	0	0	1	-.628001525653729	-.585473012396228	1.7850747256306	1	0	9	4	1	0
2141D21	1	0	0	0	0	0	0	0	0	0	0	0	0	0	0	1	1	0	0	0	0	0	0	0	0	0	0	0	0	0	0	0	0	0	7	4	2	1	0	0	1.59180411070087	-.585473012396228	-.560007598398373	0	0	2	2	1	1
2141D28	1	0	0	0	0	1	0	0	0	0	0	0	0	0	0	0	0	0	0	0	0	0	0	0	0	1	1	0	0	0	0	0	0	0	5	8	4	0	0	1	-.628001525653729	-.585473012396228	1.7850747256306	1	0	2	1	1	1
3343D18	1	1	0	1	0	1	0	0	0	0	1	0	1	1	1	2	0	0	0	1	1	0	1	0	0	1	0	0	0	0	1	0	1	1	6	7	3	0	1	0	-.628001525653729	1.70743209148211	-.560007598398373	3	0	13	4	1	1
6313A1	1	0	0	0	0	0	0	0	0	0	0	0	0	0	0	1	0	0	0	0	0	0	1	1	0	1	1	0	0	0	0	0	0	0	4	5	2	1	0	0	1.59180411070087	-.585473012396228	-.560007598398373	0	0	5	4	1	1
6323B11	1	1	0	0	1	1	0	1	0	0	0	1	1	1	0	0	0	0	0	1	0	0	1	0	0	0	0	0	0	0	0	0	1	0	6	3	1	0	0	0	-.628001525653729	-.585473012396228	-.560007598398373	4	0	6	4	1	1
1011D11	1	0	0	0	0	0	0	0	0	0	0	0	0	1	0	0	0	0	0	1	0	0	1	0	1	0	0	0	0	0	0	0	1	0	4	3	1	0	0	0	-.628001525653729	-.585473012396228	-.560007598398373	0	0	5	1	1	1
1011A31	1	0	0	1	0	0	1	1	1	0	0	0	1	1	1	1	2	1	1	1	1	1	2	0	1	0	1	0	1	1	1	0	2	2	5	4	2	1	0	0	1.59180411070087	-.585473012396228	-.560007598398373	4	0	22	1	1	1
1011D30	1	0	0	0	1	1	1	0	0	0	0	0	1	.796321998612075	2	0	0	0	0	1	1	1	0	1	0	1	0	0	0	0	1	0	1	0	3	6	3	0	1	0	-.628001525653729	1.70743209148211	-.560007598398373	3	0	10.7963219986121	1	1	1
1033D18	1	1	0	0	0	0	0	0	1	0	1	1	1	1	1	1	2	1	0	0	0	0	1	1	0	1	1	1	1	1	1	0	1	1	4	7	3	0	1	0	-.628001525653729	1.70743209148211	-.560007598398373	2	0	19	3	1	1
1161P24	1	0	0	1	0	0	1	1	1	0	1	0	2	1	0	2	1	1	0	1	0	0	2	0	0	0	0	1	0	0	0	0	0	0	8	7	3	0	1	0	-.628001525653729	1.70743209148211	-.560007598398373	4	0	12	2	1	1
8323B17	1	0	0	0	0	0	0	0	0	0	0	0	0	0	0	0	0	0	0	1	0	0	0	0	0	0	0	0	0	0	0	0	0	0	1	14	4	0	0	1	-.628001525653729	-.585473012396228	1.7850747256306	0	0	1	3	1	1
2131C13	1	1	0	0	0	0	0	0	0	0	0	0	1	1	1	1	0	0	0	1	0	0	1	0	0	0	0	0	0	1	0	0	1	0	3	8	4	0	0	1	-.628001525653729	-.585473012396228	1.7850747256306	1	0	8	1	1	1
5222B16	1	1	0	0	0	0	1	0	1	1	2	1	1	1	0	1	1	2	0	1	0	0	1	1	0	1	1	0	0	1	1	0	1	2	5	6	3	0	1	0	-.628001525653729	1.70743209148211	-.560007598398373	4	0	19	2	1	1
1011B17	1	1	1	1	1	0	0	0	0	0	1	0	2	2	0	1	2	1	0	2	1	2	1	0	1	0	1	1	2	0	0	0	0	1	3	4	2	1	0	0	1.59180411070087	-.585473012396228	-.560007598398373	4	0	21	1	1	1
2111A26	1	0	1	1	1	0	0	0	1	0	1	1	1	1	2	2	1	2	0	0	0	1	1	1	1	1	1	1	2	1	1	2	1	1	7	6	3	0	1	0	-.628001525653729	1.70743209148211	-.560007598398373	4	0	26	1	1	1
7232C15	1	0	0	0	0	0	0	0	1	0	0	0	0	0	0	1	1	0	0	0	0	0	0	0	0	0	2	0	0	0	0	1	1	0	5	5	2	1	0	0	1.59180411070087	-.585473012396228	-.560007598398373	1	0	6	3	1	1
1133D25	1	0	0	0	0	0	0	0	1	0	0	0	1	1	0	1	2	0	0	0	0	1	1	0	0	1	0	0	0	0	0	0	2	2	4	10	4	0	0	1	-.628001525653729	-.585473012396228	1.7850747256306	1	0	12	3	1	1
4222B14	1	1	0	1	0	1	1	0	0	0	2	0	1	2	1	2	2	1	2	2	2	1	1	1	1	1	2	0	1	0	1	0	1	1	10	7	3	0	1	0	-.628001525653729	1.70743209148211	-.560007598398373	4	0	28	2	1	1
6323B10	1	0	0	0	0	0	1	0	0	1	0	0	1	1	0	1	0	0	0	0	0	0	1	0	0	1	1	0	0	0	0	0	1	1	4	3	1	0	0	0	-.628001525653729	-.585473012396228	-.560007598398373	2	0	8	3	1	1
1171T22	1	1	0	1	0	0	0	0	0	0	0	0	0	0	0	0	0	0	0	0	1	0	0	0	1	0	0	1	1	0	0	1	1	1	8	7	3	0	1	0	-.628001525653729	1.70743209148211	-.560007598398373	2	0	7	2	1	1
1474T34	1	1	1	0	1	0	1	0	1	0	2	0	1	2	1	2	2	2	2	1	1	0	2	1	1	1	2	0	2	1	2	1	1	1	14	8	4	0	0	1	-.628001525653729	-.585473012396228	1.7850747256306	5	1	31	4	1	1
2333C27	1	1	0	0	0	0	0	0	1	0	1	1	1	1	1	1	1	1	1	1	1	1	1	1	1	1	1	1	1	1	1	1	1	1	5	14	4	0	0	1	-.628001525653729	-.585473012396228	1.7850747256306	2	0	24	4	1	1
3333C15	1	1	0	1	1	0	0	1	1	1	0	0	1	1	1	2	1	1	0	2	1	1	2	0	1	0	1	0	1	0	0	0	1	1	3	7	3	0	1	0	-.628001525653729	1.70743209148211	-.560007598398373	6	1	18	3	1	0
4232C9	1	1	0	0	0	0	0	0	0	0	0	0	1	1	0	2	2	2	0	1	2	0	1	1	0	0	1	0	0	0	1	0	2	1	5	2	1	0	0	0	-.628001525653729	-.585473012396228	-.560007598398373	1	0	18	4	1	0
6222B91	1	0	0	0	0	0	1	0	1	0	0	0	0	0	0	2	0	0	0	0	0	0	0	0	0	0	0	2	0	1	0	0	0	0	4	4	2	1	0	0	1.59180411070087	-.585473012396228	-.560007598398373	2	0	5	3	1	1
1022A34	1	1	0	0	0	0	0	0	1	0	0	0	1	2	0	2	1	0	0	1	0	1	2	0	0	1	2	1	1	1	1	2	1	1	3	4	2	1	0	0	1.59180411070087	-.585473012396228	-.560007598398373	2	0	21	3	1	1
1022D7	1	1	1	1	1	0	1	0	1	0	2	0	1	0	1	2	2	2	0	1	1	1	1	1	2	1	2	1	2	2	1	0	2	1	4	9	4	0	0	1	-.628001525653729	-.585473012396228	1.7850747256306	6	1	29	2	1	0
1484W35	1	0	0	0	0	0	0	0	0	0	0	0	1	0	0	0	0	1	0	1	0	0	0	0	0	0	0	0	0	0	0	0	1	1	5	3	1	0	0	0	-.628001525653729	-.585473012396228	-.560007598398373	0	0	5	4	1	1
944D29	1	0	0	1	0	0	0	0	0	0	1	0	0	1	0	1	1	1	0	0	0	0	0	1	0	1	1	0	1	1	0	0	1	2	4	10	4	0	0	1	-.628001525653729	-.585473012396228	1.7850747256306	1	0	13	3	1	0
1474T19	1	1	0	0	0	0	1	1	1	0	1	0	1	1	0	2	2	2	1	0	2	1	0	1	0	2	1	0	1	0	1	1	1	0	12	4	2	1	0	0	1.59180411070087	-.585473012396228	-.560007598398373	4	0	21	4	1	1
3343D29	1	0	0	0	0	0	0	0	1	0	0	0	0	1	0	1	0	0	0	0	0	1	1	0	0	0	1	0	0	0	1	1	0	0	3	7	3	0	1	0	-.628001525653729	1.70743209148211	-.560007598398373	1	0	7	4	1	1
1181W21	1	1	0	0	0	0	0	1	1	0	0	1	1	1	1	2	0	0	0	1	0	0	1	2	1	1	1	0	2	2	0	1	1	1	4	6	3	0	1	0	-.628001525653729	1.70743209148211	-.560007598398373	3	0	20	1	1	1
1262P27	1	0	0	0	0	0	0	0	0	0	0	0	0	0	0	0	0	0	0	1	0	0	0	0	0	0	0	0	0	0	0	0	0	0	5	4	2	1	0	0	1.59180411070087	-.585473012396228	-.560007598398373	0	0	1	2	1	1
1022C2	1	1	0	1	0	0	0	1	1	0	1	0	0	1	2	2	0	1	2	0	0	2	2	2	0	2	1	0	1	1	1	0	2	2	7	7	3	0	1	0	-.628001525653729	1.70743209148211	-.560007598398373	4	0	25	1	1	1
1044E10	1	0	0	0	0	0	0	0	0	0	0	0	0	0	0	1	1	0	0	1	0	0	1	0	0	1	0	0	0	0	0	0	1	1	4	3	1	0	0	0	-.628001525653729	-.585473012396228	-.560007598398373	0	0	7	3	1	1
1161P35	1	1	0	1	0	0	0	0	1	0	1	1	2	2	0	1	1	1	1	0	1	1	1	1	1	1	1	2	1	1	2	0	2	1	5	9	4	0	0	1	-.628001525653729	-.585473012396228	1.7850747256306	3	0	26	2	1	0
2111A23	1	1	0	1	0	0	1	0	1	0	0	0	1	1	0	1	1	1	0	1	0	0	0	0	0	0	0	0	1	1	0	0	0	0	5	7	3	0	1	0	-.628001525653729	1.70743209148211	-.560007598398373	4	0	8	1	1	1
2121B14	1	1	0	0	0	1	1	1	1	0	2	2	2	2	1	2	2	2	1	2	1	1	2	2	1	2	2	0	2	1	2	0	2	2	6	4	2	1	0	0	1.59180411070087	-.585473012396228	-.560007598398373	5	1	38	2	1	1
2222B28	1	1	1	0	0	1	1	0	1	0	1	1	1	1	1	1	1	1	1	0	1	0	1	1	1	1	1	0	1	1	1	1	1	0	7	9	4	0	0	1	-.628001525653729	-.585473012396228	1.7850747256306	5	1	20	3	1	1
1171T20	1	1	1	0	0	0	0	0	0	0	1	1	1	0	0	0	1	0	1	2	1	0	0	0	1	0	1	1	1	1	1	2	0	0	3	7	3	0	1	0	-.628001525653729	1.70743209148211	-.560007598398373	2	0	16	2	1	1
1272T20	1	1	1	1	1	1	1	1	1	1	2	2	2	2	2	2	2	2	2	2	2	2	2	2	1	2	1	2	1	2	1	2	1	2	15	5	2	1	0	0	1.59180411070087	-.585473012396228	-.560007598398373	9	1	43	3	1	0
1353K20	1	1	1	1	0	0	0	1	0	0	1	0	1	1	1	0	0	0	0	1	0	1	1	1	1	1	1	1	1	1	1	0	1	1	4	7	3	0	1	0	-.628001525653729	1.70743209148211	-.560007598398373	4	0	17	3	1	1
2313A20	1	1	1	1	1	0	0	0	1	0	1	0	0	0	1	1	0	0	0	1	0	0	1	0	1	1	1	0	0	0	0	1	0	0	5	6	3	0	1	0	-.628001525653729	1.70743209148211	-.560007598398373	5	1	9	3	1	1
3111A17	1	0	0	0	0	0	0	0	0	0	0	1	1	1	0	1	0	1	0	0	0	0	2	0	0	0	0	0	0	0	2	0	2	1	5	4	2	1	0	0	1.59180411070087	-.585473012396228	-.560007598398373	0	0	12	2	1	1
3333C19	1	1	1	0	1	1	0	0	1	0	1	1	1	1	0	0	0	0	1	1	0	0	0	0	1	1	1	1	0	0	0	1	1	1	7	4	2	1	0	0	1.59180411070087	-.585473012396228	-.560007598398373	5	1	13	3	1	1
3414A14	1	0	0	0	0	0	0	0	0	0	0	0	1	1	1	0	0	0	0	1	0	0	1	0	0	1	0	0	0	0	1	0	0	0	3	3	1	0	0	0	-.628001525653729	-.585473012396228	-.560007598398373	0	0	7	4	1	1
3444D8	1	0	0	0	0	0	0	0	0	0	0	0	1	1	0	1	0	0	0	1	0	0	0	0	0	0	0	0	0	0	1	0	0	0	4	5	2	1	0	0	1.59180411070087	-.585473012396228	-.560007598398373	0	0	5	4	1	1
4242D14	1	0	0	0	0	0	1	0	0	0	1	0	1	2	0	2	2	1	0	0	2	0	1	1	0	2	0	0	0	1	0	1	2	2	6	8	4	0	0	1	-.628001525653729	-.585473012396228	1.7850747256306	1	0	21	2	1	1
5222B38	1	1	0	0	0	0	1	0	1	0	1	0	0	0	1	1	2	1	0	1	0	0	1	0	0	0	1	0	0	1	1	0	1	1	6	8	4	0	0	1	-.628001525653729	-.585473012396228	1.7850747256306	3	0	13	4	1	1
6212A4	1	1	1	0	1	0	0	1	1	0	0	1	1	2	1	1	0	1	0	0	0	0	0	1	1	1	1	0	1	0	0	0	1	0	5	7	3	0	1	0	-.628001525653729	1.70743209148211	-.560007598398373	5	1	13	2	1	1
6222B1	1	1	0	0	0	1	1	0	1	0	1	0	1	1	0	1	0	1	1	2	0	0	1	1	0	1	1	0	1	0	1	0	1	0	5	4	2	1	0	0	1.59180411070087	-.585473012396228	-.560007598398373	4	0	15	2	1	1
6242D18	1	0	0	0	0	0	1	1	0	1	0	0	0	0	0	0	0	0	0	0	0	0	0	0	0	0	0	0	0	0	0	0	0	0	4	4	2	1	0	0	1.59180411070087	-.585473012396228	-.560007598398373	3	0	0	2	1	1
7222B10	1	1	0	0	0	1	0	0	1	0	1	1	0	.796321998612075	1	1	0	0	0	1	0	0	1	2	1	1	1	1	1	0	1	1	1	0	3	8	4	0	0	1	-.628001525653729	-.585473012396228	1.7850747256306	3	0	16.7963219986121	2	1	1
8333C28	1	1	0	0	0	0	1	0	0	0	0	0	0	0	0	0	0	0	1	1	0	1	0	0	0	0	0	1	0	0	0	0	0	0	14	14	4	0	0	1	-.628001525653729	-.585473012396228	1.7850747256306	2	0	4	3	1	1
911D27	1	0	1	0	1	0	1	0	1	0	1	0	2	1	2	2	0	1	0	2	0	1	2	1	1	1	2	1	2	2	1	0	2	2	6	10	4	0	0	1	-.628001525653729	-.585473012396228	1.7850747256306	4	0	29		1	1
1044D19	1	1	0	0	0	0	0	0	0	0	1	0	2	2	0	1	1	1	1	2	0	0	1	0	0	1	0	0	1	0	2	0	1	0	5	6	3	0	1	0	-.628001525653729	1.70743209148211	-.560007598398373	1	0	17	4	1	1
1122E16	1	0	0	1	0	0	0	0	0	0	0	0	1	0	0	1	0	0	0	0	0	1	0	0	1	0	1	0	1	0	1	0	1	0	3	5	2	1	0	0	1.59180411070087	-.585473012396228	-.560007598398373	1	0	8	3	1	0
1122E23	1	0	0	0	0	0	0	0	1	0	0	0	0	0	0	0	0	0	0	1	0	0	1	0	0	0	1	0	0	0	1	0	1	1	4	5	2	1	0	0	1.59180411070087	-.585473012396228	-.560007598398373	1	0	6	2	1	1
1133C11	1	0	0	1	0	0	0	0	1	0	1	0	1	1	0	2	1	1	0	1	1	0	2	2	0	1	0	1	0	0	1	0	2	1	4	7	3	0	1	0	-.628001525653729	1.70743209148211	-.560007598398373	2	0	19	3	1	1
2323B29	1	0	0	1	1	0	0	0	1	0	0	0	0	0	1	1	1	0	0	1	0	0	1	1	1	0	1	1	0	0	0	0	1	1	6	7	3	0	1	0	-.628001525653729	1.70743209148211	-.560007598398373	3	0	11	3	1	1
1044C7	1	0	0	0	0	1	0	0	1	0	1	1	1	1	0	1	0	1	0	0	1	0	0	2	0	2	1	0	1	0	1	1	2	0	4	8	4	0	0	1	-.628001525653729	-.585473012396228	1.7850747256306	2	0	17	4	1	1
922D31	1	.446558284330681	0	1	0	0	0	0	1	0	1	2	1	2	0	0	0	1	0	0	0	0	1	2	0	1	2	0	2	0	0	2	0	1	3	4	2	1	0	0	1.59180411070087	-.585473012396228	-.560007598398373	2.44655828433068	0	18	2	1	1
1181W23	1	1	1	1	1	1	0	0	1	0	0	1	2	2	2	2	2	2	1	2	2	2	2	2	2	2	2	2	2	2	2	2	2	2	6	8	4	0	0	1	-.628001525653729	-.585473012396228	1.7850747256306	6	1	44	1	1	1
1282W19	1	1	1	1	0	0	0	0	1	0	1	1	1	2	2	1	1	1	1	1	0	1	1	1	1	0	1	0	1	1	0	0	1	1	8	5	2	1	0	0	1.59180411070087	-.585473012396228	-.560007598398373	4	0	21	3	1	1
1383W21	1	0	0	0	0	0	0	1	0	0	0	0	1	0	1	0	0	0	1	1	0	1	1	1	1	1	1	0	1	0	1	0	0	0	8	5	2	1	0	0	1.59180411070087	-.585473012396228	-.560007598398373	1	0	12	3	1	1
1454K30	1	1	0	1	1	0	1	0	0	0	1	1	1	2	1	1	0	1	0	0	0	1	2	1	1	1	2	1	1	1	1	0	1	1	7	5	2	1	0	0	1.59180411070087	-.585473012396228	-.560007598398373	4	0	22	4	1	1
2111A20	1	0	0	0	0	0	0	0	1	0	0	0	1	1	0	1	1	0	0	0	0	0	1	1	0	1	1	0	1	0	0	0	1	1	5	7	3	0	1	0	-.628001525653729	1.70743209148211	-.560007598398373	1	0	11	2	1	1
3111A21	1	1	0	1	0	0	1	0	1	0	0	0	1	1	0	1	1	1	1	0	0	1	1	1	0	0	1	0	0	0	0	0	1	1	5	5	2	1	0	0	1.59180411070087	-.585473012396228	-.560007598398373	4	0	12	1	1	1
3111A25	1	1	0	1	0	0	0	1	1	0	1	0	1	0	1	1	1	1	1	0	0	1	2	1	1	0	1	1	1	1	1	0	1	1	3	5	2	1	0	0	1.59180411070087	-.585473012396228	-.560007598398373	4	0	19	1	1	1
3141D13	1	1	1	1	0	1	1	1	1	1	1	1	2	2	2	1	1	2	1	0	1	2	2	1	1	1	2	0	1	1	2	1	2	1	4	3	1	0	0	0	-.628001525653729	-.585473012396228	-.560007598398373	8	1	31	1	1	1
3222B4	1	1	0	0	0	0	0	0	0	0	0	0	1	2	0	2	1	0	0	0	1	0	1	1	1	0	0	0	0	0	1	0	1	1	5	5	2	1	0	0	1.59180411070087	-.585473012396228	-.560007598398373	1	0	13	2	1	1
3222B5	1	0	0	0	0	0	0	0	1	0	1	0	1	1	0	0	0	0	0	0	0	0	1	1	1	1	1	1	0	0	0	0	1	1	4	5	2	1	0	0	1.59180411070087	-.585473012396228	-.560007598398373	1	0	11	2	1	1
3333C22	1	1	0	0	0	0	1	0	0	0	0	0	0	0	0	0	0	0	0	0	0	0	0	0	0	0	0	0	0	0	0	0	1	0	6	4	2	1	0	0	1.59180411070087	-.585473012396228	-.560007598398373	2	0	1	4	1	1
4232C18	1	1	0	1	1	0	1	0	1	1	1	2	1	1	1	1	1	1	1	1	1	1	1	1	1	1	1	1	1	1	1	1	1	1	7	4	2	1	0	0	1.59180411070087	-.585473012396228	-.560007598398373	6	1	25	2	1	1
4232C27	1	1	1	1	1	0	1	0	1	0	1	0	2	1	1	1	0	1	1	2	1	1	1	0	2	0	1	0	2	0	2	0	1	1	15	7	3	0	1	0	-.628001525653729	1.70743209148211	-.560007598398373	6	1	22	3	1	1
5232C29	1	1	0	0	1	0	0	0	1	0	0	0	1	2	0	0	0	0	0	0	0	0	1	0	0	0	0	0	0	0	0	0	1	0	6	4	2	1	0	0	1.59180411070087	-.585473012396228	-.560007598398373	3	0	5	3	1	1
5242D7	1	0	0	0	0	0	1	0	1	0	2	0	1	2	0	2	0	0	2	1	0	0	1	2	1	0	0	1	0	0	2	0	1	1	6	7	3	0	1	0	-.628001525653729	1.70743209148211	-.560007598398373	2	0	19	3	1	0
6323B3	1	1	0	0	0	1	0	0	0	0	1	0	0	0	0	0	0	1	0	1	0	0	0	0	0	0	1	1	0	0	0	0	0	0	4	4	2	1	0	0	1.59180411070087	-.585473012396228	-.560007598398373	2	0	5	4	1	1
6323B14	1	1	0	0	0	0	1	1	0	0	1	1	1	1	0	0	1	1	0	0	0	0	2	1	1	1	1	0	1	0	1	0	2	1	6	14	4	0	0	1	-.628001525653729	-.585473012396228	1.7850747256306	3	0	17	3	1	1
7212A13	1	0	0	0	0	0	0	0	0	0	0	0	0	1	0	1	0	0	0	1	0	0	0	0	0	1	0	0	0	1	0	0	1	0	5	5	2	1	0	0	1.59180411070087	-.585473012396228	-.560007598398373	0	0	6	2	1	1
7242D16	1	1	0	0	0	0	0	0	0	0	0	0	0	1	0	0	1	0	0	0	0	0	0	0	0	0	0	0	0	0	0	0	0	0	3	5	2	1	0	0	1.59180411070087	-.585473012396228	-.560007598398373	1	0	2	2	1	1
8343D33	1	1	0	0	0	0	0	0	1	0	0	0	1	0	0	0	0	0	0	0	0	0	0	0	0	1	0	0	0	0	0	0	1	1	4	2	1	0	0	0	-.628001525653729	-.585473012396228	-.560007598398373	2	0	4	4	1	0
933A28	1	0	0	0	0	0	0	0	0	0	0	0	0	0	0	1	0	1	0	0	0	0	1	0	0	0	0	0	0	0	0	0	0	0	3	5	2	1	0	0	1.59180411070087	-.585473012396228	-.560007598398373	0	0	3	3	1	1
933B31	1	0	0	0	0	0	0	0	1	0	0	0	0	1	0	0	0	0	0	0	0	0	0	0	0	0	1	0	0	0	0	0	0	0	6	4	2	1	0	0	1.59180411070087	-.585473012396228	-.560007598398373	1	0	2	2	1	1
944A22	1	1	0	0	0	0	0	0	1	0	1	0	1	1	1	2	1	0	1	0	1	0	0	0	0	1	1	2	1	1	1	1	0	0	12	10	4	0	0	1	-.628001525653729	-.585473012396228	1.7850747256306	2	0	17	4	1	1
1022C19	1	1	1	1	1	0	0	0	0	0	0	0	1	1	0	1	1	0	0	1	0	0	2	1	0	0	2	0	1	1	0	0	2	2	8	10	4	0	0	1	-.628001525653729	-.585473012396228	1.7850747256306	4	0	16	3	1	0
1033A11	1	1	1	0	0	1	0	0	0	1	1	1	1	1	1	1	1	1	1	1	1	1	1	1	1	1	1	2	2	1	1	2	1	1	4	2	1	0	0	0	-.628001525653729	-.585473012396228	-.560007598398373	4	0	27	4	1	1
1044C5	1	0	0	0	0	0	0	0	0	0	0	0	0	0	0	0	0	0	0	1	0	0	0	0	0	1	0	0	0	0	0	0	0	0	3	5	2	1	0	0	1.59180411070087	-.585473012396228	-.560007598398373	0	0	2	4	1	1
1133C21	1	0	0	0	0	0	0	0	1	0	0	0	1	1	0	1	1	0	0	0	0	0	1	0	0	1	1	0	0	0	0	0	1	2	2	7	3	0	1	0	-.628001525653729	1.70743209148211	-.560007598398373	1	0	10	3	1	1
1181W20	1	0	0	1	0	0	0	0	0	0	1	1	1	1	1	1	1	0	0	0	1	0	1	1	1	1	1	0	1	1	1	0	1	1	3	3	1	0	0	0	-.628001525653729	-.585473012396228	-.560007598398373	1	0	18	1	1	1
5232C12	1	0	0	0	1	0	0	0	1	0	0	0	0	0	0	1	1	1	0	2	1	0	0	0	0	0	1	0	0	0	0	0	1	0	3	2	1	0	0	0	-.628001525653729	-.585473012396228	-.560007598398373	2	0	8	3	1	0
3121B2	1	1	0	0	0	0	0	0	1	0	2	1	1	2	0	2	1	0	0	2	1	2	2	1	0	2	2	0	0	2	1	0	1	1	2	8	4	0	0	1	-.628001525653729	-.585473012396228	1.7850747256306	2	0	26	1	1	1
3131C13	1	0	1	1	0	0	0	0	1	0	0	0	1	0	2	1	1	2	1	0	1	1	1	2	0	1	0	1	0	2	0	1	2	0	3	14	4	0	0	1	-.628001525653729	-.585473012396228	1.7850747256306	3	0	20	1	1	0
3242D7	1	1	1	0	1	0	0	0	1	0	0	0	1	1	1	1	1	1	1	1	1	0	1	1	1	0	0	1	1	0	1	0	1	1	2	5	2	1	0	0	1.59180411070087	-.585473012396228	-.560007598398373	4	0	17	2	1	1
8222B22	1	0	0	1	0	0	0	0	1	0	2	2	2	2	1	2	2	2	2	0	2	2	2	2	2	2	2	2	2	2	2	2	2	2	7	6	3	0	1	0	-.628001525653729	1.70743209148211	-.560007598398373	2	0	45	2	1	1
911D18	1	0	0	0	0	0	0	1	1	0	0	0	1	1	1	1	1	0	0	2	0	0	2	0	0	1	1	1	1	0	0	0	2	2	3	6	3	0	1	0	-.628001525653729	1.70743209148211	-.560007598398373	2	0	17	1	1	1
1011C28	1	0	0	0	0	0	0	0	0	1	0	0	0	0	0	1	0	0	0	0	0	0	1	2	0	0	1	1	2	0	0	0	0	0	2	4	2	1	0	0	1.59180411070087	-.585473012396228	-.560007598398373	1	0	8	1	1	1
1033D14	1	0	0	0	0	0	0	0	0	0	1	0	0	0	0	1	0	0	0	0	0	0	1	1	0	0	0	0	0	1	1	0	1	1	3	4	2	1	0	0	1.59180411070087	-.585473012396228	-.560007598398373	0	0	8	3	1	1
1133D21	1	0	0	0	0	0	0	0	0	0	1	1	0	2	1	1	1	0	0	1	1	0	1	1	0	1	1	1	0	0	1	0	0	1	2	8	4	0	0	1	-.628001525653729	-.585473012396228	1.7850747256306	0	0	16	3	1	1
6212A2	1	1	1	1	0	0	0	1	1	0	0	1	1	1	1	1	1	1	0	1	0	0	1	1	1	1	1	0	0	0	0	0	1	1	9	3	1	0	0	0	-.628001525653729	-.585473012396228	-.560007598398373	5	1	15	3	1	0
2343D28	1	0	1	1	0	0	1	0	1	0	1	1	1	1	0	1	1	1	1	0	1	0	1	1	1	1	1	1	1	1	1	1	1	1	1	5	2	1	0	0	1.59180411070087	-.585473012396228	-.560007598398373	4	0	21	3	1	1
7222B3	1	1	0	0	0	1	0	1	1	0	1	0	1	1	1	1	0	1	1	1	0	0	1	0	1	1	1	0	0	0	0	1	1	1	7	4	2	1	0	0	1.59180411070087	-.585473012396228	-.560007598398373	4	0	15	2	1	1
1044E15	1	0	0	1	0	0	0	0	0	0	0	0	1	1	0	1	2	1	0	2	0	1	1	1	0	0	1	0	0	1	1	0	0	1	5	5	2	1	0	0	1.59180411070087	-.585473012396228	-.560007598398373	1	0	15	4	1	1
1262P21	1	1	0	1	0	1	0	0	1	1	2	1	1	2	2	1	2	2	1	2	1	0	2	2	1	1	1	2	1	1	2	1	1	2	5	5	2	1	0	0	1.59180411070087	-.585473012396228	-.560007598398373	5	1	34	2	1	1
3141D14	1	0	1	1	1	0	0	0	0	0	0	1	0	2	0	1	0	1	0	1	0	1	1	1	1	1	1	1	1	1	1	1	1	1	4	3	1	0	0	0	-.628001525653729	-.585473012396228	-.560007598398373	3	0	19	1	1	1
8232C15	1	1	1	1	1	0	1	0	1	0	2	2	2	2	2	2	2	2	2	2	2	2	2	2	2	2	2	2	2	2	2	2	2	2	11	1	1	0	0	0	-.628001525653729	-.585473012396228	-.560007598398373	6	1	48	3	1	1
944C26	1	0	0	0	0	1	0	1	1	0	0	0	0	0	0	0	0	0	0	1	0	0	1	0	0	0	0	0	0	0	0	0	1	1	3	5	2	1	0	0	1.59180411070087	-.585473012396228	-.560007598398373	3	0	4	4	1	0
1011A14	1	1	0	0	0	0	0	0	1	0	0	0	0	0	0	0	0	0	0	0	0	0	0	0	0	0	0	0	0	0	0	0	0	0	4	7	3	0	1	0	-.628001525653729	1.70743209148211	-.560007598398373	2	0	0	1	1	1
1011D20	1	0	0	0	0	0	0	0	0	0	0	0	0	0	0	1	1	0	0	1	0	0	0	0	0	0	0	0	0	0	0	0	0	0	3	5	2	1	0	0	1.59180411070087	-.585473012396228	-.560007598398373	0	0	3	1	1	1
1022A8	1	1	1	1	0	0	0	0	1	0	1	0	1	1	1	1	1	1	0	1	1	0	0	1	1	1	0	0	0	0	0	0	1	1	5	8	4	0	0	1	-.628001525653729	-.585473012396228	1.7850747256306	4	0	14	1	1	1
1022D18	1	0	0	0	1	0	0	0	1	0	0	0	1	1	0	1	1	0	0	1	0	0	1	1	0	0	1	1	0	0	0	0	1	0	6	3	1	0	0	0	-.628001525653729	-.585473012396228	-.560007598398373	2	0	10	2	1	1
1033A9	1	0	0	0	0	0	0	1	0	0	0	0	0	0	0	0	0	1	1	1	0	0	0	0	1	0	0	0	0	0	0	0	0	0	5	7	3	0	1	0	-.628001525653729	1.70743209148211	-.560007598398373	1	0	4	2	1	1
1044A6	1	0	0	0	0	0	0	0	0	0	0	0	0	1	0	1	0	0	0	0	0	0	0	0	0	0	0	0	0	0	0	0	0	1	4	4	2	1	0	0	1.59180411070087	-.585473012396228	-.560007598398373	0	0	3	4	1	1
1044C16	1	1	0	1	0	0	1	1	1	0	1	0	1	2	0	0	1	0	0	1	0	0	1	0	0	1	0	0	1	0	0	0	1	0	5	6	3	0	1	0	-.628001525653729	1.70743209148211	-.560007598398373	5	1	10	4	1	1
1044C22	1	1	0	1	0	0	0	1	0	1	1	0	0	1	1	1	0	1	1	2	1	2	2	1	0	1	1	1	2	1	1	1	1	1	4	6	3	0	1	0	-.628001525653729	1.70743209148211	-.560007598398373	4	0	24	4	1	1
1044E3	1	0	0	0	0	1	0	1	1	0	0	0	1	1	0	1	0	1	0	1	0	0	0	0	0	0	1	0	0	0	0	0	1	1	1	9	4	0	0	1	-.628001525653729	-.585473012396228	1.7850747256306	3	0	8	4	1	1
1122A26	1	0	0	1	0	0	0	0	0	0	0	0	0	1	0	1	0	0	0	0	0	0	1	0	0	0	0	0	0	0	0	0	0	0	4	5	2	1	0	0	1.59180411070087	-.585473012396228	-.560007598398373	1	0	3	1	1	1
12323B26	1	0	0	0	0	0	0	0	1	0	0	1	1	0	0	0	1	1	0	1	0	0	0	1	0	0	0	0	0	0	0	1	1	1	4	7	3	0	1	0	-.628001525653729	1.70743209148211	-.560007598398373	1	0	9	3	1	1
1181W31	1	0	0	0	0	0	1	0	0	0	1	0	0	1	1	0	0	1	0	0	0	1	1	0	1	0	0	0	1	0	1	0	1	1	5	3	1	0	0	0	-.628001525653729	-.585473012396228	-.560007598398373	1	0	11	1	1	1
1272T16	1	1	0	0	0	0	0	1	1	0	0	0	0	0	0	1	0	0	0	0	0	0	1	1	0	0	1	1	1	1	0	1	1	1	4	8	4	0	0	1	-.628001525653729	-.585473012396228	1.7850747256306	3	0	10	2	1	0
3242D12	1	0	0	0	0	0	0	0	0	0	0	0	0	1	0	1	1	1	0	0	0	0	1	0	0	0	0	1	0	0	0	0	0	0	3	7	3	0	1	0	-.628001525653729	1.70743209148211	-.560007598398373	0	0	6	2	1	1
1022D20	1	0	0	1	0	0	0	0	0	0	0	2	1	1	0	1	0	1	0	1	0	1	2	1	0	1	1	0	0	1	0	0	2	1	2	6	3	0	1	0	-.628001525653729	1.70743209148211	-.560007598398373	1	0	17	2	1	1
1171T26	1	0	0	0	0	0	0	0	0	0	0	1	1	0	0	2	2	2	0	2	0	0	2	1	0	0	0	0	0	0	1	0	1	1	4	5	2	1	0	0	1.59180411070087	-.585473012396228	-.560007598398373	0	0	16	1	1	1
2141D12	1	0	0	1	0	0	0	0	0	0	0	0	1	0	1	2	2	1	0	2	2	1	1	0	1	1	1	0	1	0	0	0	1	1	8	8	4	0	0	1	-.628001525653729	-.585473012396228	1.7850747256306	1	0	19	2	1	1
1122C21	1	0	0	0	0	0	0	1	1	0	0	0	.753282653766413	1	1	0	1	0	0	1	0	0	1	0	1	0	1	0	1	0	0	0	0	0	3	5	2	1	0	0	1.59180411070087	-.585473012396228	-.560007598398373	2	0	8.75328265376641	2	1	1
5232C25	1	0	0	0	0	0	0	0	1	0	0	0	0	0	0	1	0	0	2	0	0	0	0	0	0	1	0	0	0	0	1	0	0	1	4	3	1	0	0	0	-.628001525653729	-.585473012396228	-.560007598398373	1	0	6	4	1	0
1353K18	1	0	1	1	1	0	1	1	1	0	0	1	1	1	1	1	1	1	0	1	0	0	1	1	1	1	1	0	1	1	1	0	1	1	2	7	3	0	1	0	-.628001525653729	1.70743209148211	-.560007598398373	6	1	18	3	1	1
7222B6	1	0	0	0	1	0	0	1	0	0	0	0	1	2	2	1	2	1	0	2	1	0	1	1	1	1	1	0	0	2	0	1	1	1	4	14	4	0	0	1	-.628001525653729	-.585473012396228	1.7850747256306	2	0	22	2	1	0
8212A29	1	1	0	0	0	0	0	0	1	0	0	0	1	1	1	1	0	0	0	1	0	0	0	0	1	1	0	0	0	2	1	0	0	0	4	5	2	1	0	0	1.59180411070087	-.585473012396228	-.560007598398373	2	0	10	2	1	1
1474T23	1	1	0	0	1	1	0	0	1	0	1	0	1	1	2	2	1	1	1	2	0	0	2	1	0	2	2	1	1	0	1	0	1	1	8	1	1	0	0	0	-.628001525653729	-.585473012396228	-.560007598398373	4	0	24	4	1	1
2131C27	1	1	0	0	0	0	0	0	1	0	0	0	0	1	0	2	1	1	0	0	0	0	1	1	0	1	1	0	0	1	0	0	1	1	4	3	1	0	0	0	-.628001525653729	-.585473012396228	-.560007598398373	2	0	12	1	1	1
2141D23	1	0	0	1	0	0	.211545108883512	1	0	0	0	0	0	0	0	1	1	0	0	0	0	.284628670120898	1	0	0	1	1	0	0	1	0	0	1	1	4	5	2	1	0	0	1.59180411070087	-.585473012396228	-.560007598398373	2.21154510888351	0	8.2846286701209	3	1	1
3232C15	1	1	0	0	0	0	0	0	0	0	0	0	1	0	0	0	0	0	0	1	0	0	1	0	1	0	1	0	1	1	0	0	1	1	5	7	3	0	1	0	-.628001525653729	1.70743209148211	-.560007598398373	1	0	9	2	1	1
8212A25	1	1	0	0	0	0	0	0	1	0	0	0	0	0	0	0	0	1	1	1	0	0	1	1	0	2	2	2	2	2	1	2	2	2	3	5	2	1	0	0	1.59180411070087	-.585473012396228	-.560007598398373	2	0	22	2	1	0
8232C20	1	0	0	0	0	0	0	0	1	0	0	0	1	1	1	1	1	1	0	1	1	0	1	1	0	2	1	1	2	2	2	0	2	2	4	4	2	1	0	0	1.59180411070087	-.585473012396228	-.560007598398373	1	0	24	4	1	1
1011A18	1	1	0	0	0	0	1	0	1	0	2	1	1	2	2	1	2	1	0	0	1	0	2	2	1	1	1	1	1	0	1	0	1	1	4	7	3	0	1	0	-.628001525653729	1.70743209148211	-.560007598398373	3	0	25	1	1	1
1011A19	1	0	0	0	0	0	0	0	0	0	0	0	0	0	0	0	0	0	0	0	0	0	0	0	0	0	0	0	0	0	0	1	1	0	1	5	2	1	0	0	1.59180411070087	-.585473012396228	-.560007598398373	0	0	2	1	1	0
1011B24	1	0	1	1	0	0	1	0	0	0	2	0	1	2	2	1	2	1	0	1	1	2	1	2	1	1	1	0	2	0	2	0	2	1	3	5	2	1	0	0	1.59180411070087	-.585473012396228	-.560007598398373	3	0	28	1	1	0
1033A5	1	0	0	0	0	0	0	0	0	0	1	1	1	1	1	1	1	1	1	1	1	1	1	1	1	1	1	1	1	1	1	1	1	1	6	5	2	1	0	0	1.59180411070087	-.585473012396228	-.560007598398373	0	0	24	3	1	0
1272T18	1	0	0	0	0	0	0	0	1	0	0	0	1	0	0	0	1	0	0	0	0	0	1	0	0	0	0	0	1	0	0	1	0	0	4	7	3	0	1	0	-.628001525653729	1.70743209148211	-.560007598398373	1	0	5	2	1	1
1022B3	1	0	0	1	1	0	0	0	1	0	0	0	1	2	1	2	0	1	0	0	0	0	2	2	0	1	0	0	0	0	1	0	0	0	5	7	3	0	1	0	-.628001525653729	1.70743209148211	-.560007598398373	3	0	13	2	1	0
1033D23	1	0	0	1	1	0	0	1	1	0	0	1	1	2	1	1	1	1	0	1	1	0	1	1	0	1	2	1	0	0	1	0	2	2	5	3	1	0	0	0	-.628001525653729	-.585473012396228	-.560007598398373	4	0	21	3	1	1
1044E11	1	0	0	0	0	0	0	0	1	0	0	0	0	0	1	1	0	1	0	1	0	0	1	0	0	0	0	0	0	0	0	1	0	0	2	7	3	0	1	0	-.628001525653729	1.70743209148211	-.560007598398373	1	0	6	4	1	0
6313A11	1	1	0	0	1	0	1	0	0	1	0	0	1	1	0	1	0	0	0	1	0	0	0	1	1	1	0	0	0	0	0	0	1	.629847645429363	7	6	3	0	1	0	-.628001525653729	1.70743209148211	-.560007598398373	4	0	8.62984764542936	3	1	1
1161P27	1	0	0	1	1	0	1	1	0	0	0	0	1	1	0	0	0	1	0	1	0	0	0	0	0	0	0	0	0	0	0	0	0	0	2	3	1	0	0	0	-.628001525653729	-.585473012396228	-.560007598398373	4	0	4	1	1	1
1181W16	1	1	0	0	1	1	1	0	0	1	0	0	1	1	1	2	1	0	0	1	0	0	1	0	1	1	2	0	2	0	1	0	2	2	6	8	4	0	0	1	-.628001525653729	-.585473012396228	1.7850747256306	5	1	19	1	1	1
1181W25	1	0	0	0	1	0	1	0	1	0	1	1	1	0	0	0	1	0	0	0	0	1	0	0	0	0	0	0	0	0	0	1	1	0	4	4	2	1	0	0	1.59180411070087	-.585473012396228	-.560007598398373	3	0	7	1	1	1
1353K19	1	0	0	0	0	0	0	0	1	0	1	0	1	0	0	0	0	1	0	1	0	0	1	1	0	0	1	0	1	0	0	1	0	0	4	6	3	0	1	0	-.628001525653729	1.70743209148211	-.560007598398373	1	0	9	4	1	1
2121B30	1	0	0	0	0	0	0	0	1	0	0	0	1	1	1	1	1	0	0	0	1	0	1	1	0	1	1	0	1	0	0	2	1	1	3	7	3	0	1	0	-.628001525653729	1.70743209148211	-.560007598398373	1	0	15	2	1	1
2232C20	1	1	0	0	0	0	0	0	1	0	2	2	2	2	2	2	2	2	2	2	2	2	2	2	2	2	2	2	2	2	2	2	2	2	7	11	4	0	0	1	-.628001525653729	-.585473012396228	1.7850747256306	2	0	48	2	1	1
2232C27	1	0	0	1	0	0	0	0	1	0	1	1	1	2	1	0	0	1	0	0	0	1	2	1	1	1	1	0	2	1	2	1	2	2	15	11	4	0	0	1	-.628001525653729	-.585473012396228	1.7850747256306	2	0	24	3	1	1
2323B28	1	1	0	0	1	1	1	0	0	0	1	1	1	0	2	0	1	0	1	1	0	0	1	1	2	1	1	0	1	0	1	1	1	1	5	5	2	1	0	0	1.59180411070087	-.585473012396228	-.560007598398373	4	0	19	3	1	1
3121B27	1	0	1	0	0	0	0	1	1	0	0	0	2	1	1	1	1	1	0	2	1	0	2	2	1	1	0	0	0	0	0	0	2	1	3	5	2	1	0	0	1.59180411070087	-.585473012396228	-.560007598398373	3	0	19	1	1	1
4222B29	1	1	1	0	0	1	1	1	1	1	0	2	1	0	2	1	0	2	2	2	2	1	1	1	1	0	1	1	0	0	2	0	2	2	6	11	4	0	0	1	-.628001525653729	-.585473012396228	1.7850747256306	7	1	26	2	1	1
6333C13	1	1	0	0	0	0	0	0	0	0	0	0	1	1	0	1	0	0	0	1	1	0	1	1	0	0	0	0	0	0	0	0	1	1	5	9	4	0	0	1	-.628001525653729	-.585473012396228	1.7850747256306	1	0	9	4	1	0
7242D23	1	0	0	0	0	1	0	0	1	0	0	0	0	0	0	1	0	0	0	0	0	0	0	0	0	0	0	0	0	0	0	0	0	0	4	8	4	0	0	1	-.628001525653729	-.585473012396228	1.7850747256306	2	0	1	2	1	1
1011A16	1	0	0	0	0	0	0	0	0	0	0	0	1	1	0	0	0	0	0	0	0	0	1	0	0	0	0	0	0	0	0	0	1	1	3	3	1	0	0	0	-.628001525653729	-.585473012396228	-.560007598398373	0	0	5	1	1	1
1011B14	1	0	0	1	1	0	0	0	1	0	1	1	0	1	1	1	1	2	0	0	1	0	1	0	0	1	0	1	0	0	0	0	0	0	4	5	2	1	0	0	1.59180411070087	-.585473012396228	-.560007598398373	3	0	12	1	1	1
1011B28	1	0	0	0	1	1	0	0	1	0	0	0	1	1	0	1	0	0	0	1	0	0	0	1	0	1	0	0	0	0	0	0	1	1	4	4	2	1	0	0	1.59180411070087	-.585473012396228	-.560007598398373	3	0	8	1	1	1
1011C1	1	1	1	0	0	0	0	1	1	0	0	0	1	1	0	1	1	1	0	0	0	0	1	1	1	1	1	0	0	0	0	1	1	0	4	7	3	0	1	0	-.628001525653729	1.70743209148211	-.560007598398373	4	0	12	1	1	1
1022B27	1	0	0	0	0	0	0	0	0	0	0	0	0	0	0	0	0	0	0	0	0	0	0	0	0	0	0	0	0	0	0	0	1	1	8	9	4	0	0	1	-.628001525653729	-.585473012396228	1.7850747256306	0	0	2	2	1	1
1033B12	1	0	0	0	0	0	0	1	1	0	0	0	0	0	0	0	0	0	0	1	0	0	0	0	0	0	0	0	0	0	0	0	0	0	4	6	3	0	1	0	-.628001525653729	1.70743209148211	-.560007598398373	2	0	1	3	1	1
1122C17	1	1	0	0	0	1	1	0	0	0	1	0	2	0	1	1	0	0	1	1	0	0	1	1	1	0	1	0	1	0	0	2	1	0	5	3	1	0	0	0	-.628001525653729	-.585473012396228	-.560007598398373	3	0	15	2	1	1
1151K21	1	0	0	0	0	0	0	0	1	0	0	0	0	1	0	0	0	0	0	1	0	0	0	0	0	0	0	0	0	0	0	1	0	0	1	5	2	1	0	0	1.59180411070087	-.585473012396228	-.560007598398373	1	0	3	1	1	1
1272T13	1	0	0	1	0	0	0	0	0	0	0	1	0	1	0	2	0	0	0	1	0	1	1	1	0	1	1	0	1	0	1	2	0	0	6	1	1	0	0	0	-.628001525653729	-.585473012396228	-.560007598398373	1	0	14	2	1	1
1272T22	1	0	0	0	0	0	0	0	1	0	0	0	1	0	1	0	0	1	0	0	0	0	0	1	0	0	1	0	0	0	0	0	1	0	2	2	1	0	0	0	-.628001525653729	-.585473012396228	-.560007598398373	1	0	6	2	1	1
1373T21	1	0	0	1	0	0	1	0	0	0	0	0	1	1	1	2	1	1	0	1	1	0	1	1	0	0	1	0	2	0	1	0	0	0	8	11	4	0	0	1	-.628001525653729	-.585473012396228	1.7850747256306	2	0	15	3	1	1
1383W30	1	1	0	1	0	0	0	0	0	0	0	0	0	0	0	1	0	0	0	0	0	0	0	0	0	0	0	0	0	0	0	0	0	0	6	6	3	0	1	0	-.628001525653729	1.70743209148211	-.560007598398373	2	0	1	4	1	1
3424B16	1	0	0	0	0	1	0	0	1	1	0	1	0	0	1	2	0	0	1	0	0	0	1	0	0	1	1	0	1	1	0	0	1	1	3	3	1	0	0	0	-.628001525653729	-.585473012396228	-.560007598398373	3	0	12	4	1	1
6212A11	1	0	0	0	1	0	0	0	1	0	1	0	0	1	0	1	1	1	0	0	1	0	1	1	0	1	0	0	1	0	1	0	1	0	3	4	2	1	0	0	1.59180411070087	-.585473012396228	-.560007598398373	2	0	12	3	1	1
7222B5	1	1	1	0	1	1	1	0	1	0	2	2	1	2	2	2	0	2	2	2	2	2	2	2	2	2	1	1	1	1	1	2	2	2	5	11	4	0	0	1	-.628001525653729	-.585473012396228	1.7850747256306	6	1	40	4	1	1
8313A20	1	0	0	0	0	0	0	0	1	0	2	2	2	1	0	2	2	2	0	1	2	0	2	1	0	2	2	1	1	1	1	0	1	1	10	10	4	0	0	1	-.628001525653729	-.585473012396228	1.7850747256306	1	0	29	3	1	1
1011A2	1	0	0	1	1	0	0	0	1	0	1	0	1	1	1	1	1	1	0	1	1	0	0	0	0	0	1	0	0	1	0	1	1	1	4	6	3	0	1	0	-.628001525653729	1.70743209148211	-.560007598398373	3	0	14	1	1	1
1033B24	1	1	0	0	1	0	1	1	0	0	1	0	1	0	0	1	0	1	1	1	0	0	0	0	0	1	0	0	0	0	1	0	0	1	7	7	3	0	1	0	-.628001525653729	1.70743209148211	-.560007598398373	4	0	9	3	1	1
1044E4	1	1	0	1	0	1	1	0	1	0	0	1	2	2	0	0	1	1	1	1	1	0	1	0	1	0	1	0	0	0	2	0	1	0	4	12	4	0	0	1	-.628001525653729	-.585473012396228	1.7850747256306	5	1	16	4	1	1
1122B24	1	1	0	1	0	0	0	1	1	0	0	0	2	1	1	0	1	1	0	1	0	1	1	1	2	0	1	0	1	0	0	0	0	0	5	5	2	1	0	0	1.59180411070087	-.585473012396228	-.560007598398373	4	0	14	2	1	1
1272T29	1	1	1	1	0	0	0	1	0	1	1	0	1	1	0	1	1	1	1	2	0	1	1	1	0	2	1	1	0	0	2	1	1	1	4	5	2	1	0	0	1.59180411070087	-.585473012396228	-.560007598398373	5	1	21	3	1	1
1353K36	1	0	0	0	0	0	1	0	1	0	1	0	1	2	1	2	2	1	1	0	0	0	2	2	1	2	1	1	1	0	1	0	1	2	4	13	4	0	0	1	-.628001525653729	-.585473012396228	1.7850747256306	2	0	25	4	1	0
2111A15	1	1	0	0	0	0	0	0	1	0	0	0	1	1	1	1	0	0	1	0	0	0	0	0	0	0	0	0	0	1	0	0	0	0	4	8	4	0	0	1	-.628001525653729	-.585473012396228	1.7850747256306	2	0	6	2	1	1
2121B19	1	0	0	0	1	0	0	0	1	0	0	0	1	1	0	0	0	1	0	1	0	0	0	0	0	0	0	1	0	0	0	0	0	0	4	7	3	0	1	0	-.628001525653729	1.70743209148211	-.560007598398373	2	0	5	1	1	1
3333C23	1	0	0	0	0	0	0	0	0	0	0	0	0	0	0	1	0	0	0	0	0	0	0	0	0	0	0	0	0	0	0	0	0	0	4	3	1	0	0	0	-.628001525653729	-.585473012396228	-.560007598398373	0	0	1	3	1	1
4212A2	1	1	0	0	0	1	0	0	1	0	0	0	2	1	0	1	1	0	0	1	0	0	1	0	0	0	1	1	1	0	0	0	2	1	5	6	3	0	1	0	-.628001525653729	1.70743209148211	-.560007598398373	3	0	13	2	1	1
6343D2	1	1	1	0	0	0	1	0	1	0	1	1	1	1	2	0	2	2	1	1	2	0	2	1	2	1	2	1	0	1	2	2	1	1	2	1	1	0	0	0	-.628001525653729	-.585473012396228	-.560007598398373	4	0	30	3	1	1
7222B24	1	1	0	0	1	0	0	0	0	0	0	0	0	0	0	1	0	0	0	1	0	0	1	0	0	0	0	0	1	0	1	0	1	1	4	2	1	0	0	0	-.628001525653729	-.585473012396228	-.560007598398373	2	0	7	3	1	1
8222B28	1	1	1	1	1	0	0	0	1	0	1	0	1	1	0	0	0	1	0	1	1	1	1	1	1	1	1	0	1	1	0	1	1	0	10	7	3	0	1	0	-.628001525653729	1.70743209148211	-.560007598398373	5	1	16	2	1	0
911B18	1	1	0	0	0	0	0	0	1	0	1	1	0	1	1	1	1	1	0	1	1	1	1	1	1	1	1	1	1	1	1	1	1	1	4	1	1	0	0	0	-.628001525653729	-.585473012396228	-.560007598398373	2	0	22	2	1	1
1011A24	1	1	0	0	1	0	0	0	0	0	0	0	1	0	0	2	2	0	1	0	0	0	2	0	0	0	0	0	2	1	1	0	2	2	6	3	1	0	0	0	-.628001525653729	-.585473012396228	-.560007598398373	2	0	16	1	1	1
1011D19	1	0	0	0	0	0	0	0	0	0	0	0	0	0	0	0	0	0	0	1	0	0	1	0	0	0	0	0	0	0	0	0	1	0	3	5	2	1	0	0	1.59180411070087	-.585473012396228	-.560007598398373	0	0	3	1	1	1
1022D11	1	1	0	1	1	1	0	1	1	1	0	0	1	2	1	0	0	1	2	2	0	1	2	1	1	1	2	1	2	0	1	2	1	2	5	8	4	0	0	1	-.628001525653729	-.585473012396228	1.7850747256306	7	1	26	1	1	1
1044D20	1	1	0	0	1	1	0	0	0	0	0	0	1	.796321998612075	0	1	0	1	0	0	0	0	1	1	0	0	0	0	0	0	0	0	1	0	3	11	4	0	0	1	-.628001525653729	-.585473012396228	1.7850747256306	3	0	6.79632199861208	3	1	1
12333C10	1	1	0	0	0	1	1	1	1	1	0	0	1	2	1	1	1	1	1	1	0	0	1	1	0	0	1	0	1	0	0	0	2	2	2	4	2	1	0	0	1.59180411070087	-.585473012396228	-.560007598398373	6	1	17	3	1	1
1252K23	1	0	0	0	0	0	0	0	1	0	0	0	1	1	0	1	2	2	0	1	2	0	1	0	0	0	1	0	0	0	0	1	1	0	4	1	1	0	0	0	-.628001525653729	-.585473012396228	-.560007598398373	1	0	14	2	1	1
1282W25	1	0	1	1	1	1	1	1	1	1	1	0	2	1	2	0	2	1	1	2	0	1	1	1	1	0	0	0	0	0	0	0	0	0	15	14	4	0	0	1	-.628001525653729	-.585473012396228	1.7850747256306	8	1	16	3	1	1
1383W32	1	0	0	0	0	0	0	0	0	0	0	0	0	0	0	0	0	0	0	0	0	0	0	0	0	0	0	0	0	0	0	0	0	0	3	3	1	0	0	0	-.628001525653729	-.585473012396228	-.560007598398373	0	0	0	2	1
2232C19	1	1	0	0	0	0	1	0	0	0	1	1	1	1	0	0	0	1	0	0	0	0	1	1	0	0	0	0	0	0	0	1	0	0	7	6	3	0	1	0	-.628001525653729	1.70743209148211	-.560007598398373	2	0	8	3	1	1
2232C31	1	0	0	0	0	1	0	0	0	0	1	0	1	1	1	1	0	1	0	0	0	0	1	0	0	0	0	0	0	0	0	0	0	0	4	4	2	1	0	0	1.59180411070087	-.585473012396228	-.560007598398373	1	0	7	2	1	0
2313A28	1	0	0	0	0	0	0	0	0	0	1	1	1	1	1	1	1	1	1	1	1	1	1	1	1	1	1	1	1	1	1	1	1	1	2	2	1	0	0	0	-.628001525653729	-.585473012396228	-.560007598398373	0	0	24	3	1	1
2343D14	1	0	0	0	0	0	0	0	0	0	1	1	1	1	1	1	1	1	1	1	1	1	1	1	1	0	0	0	0	0	0	0	0	0	7	6	3	0	1	0	-.628001525653729	1.70743209148211	-.560007598398373	0	0	15	4	1	1
2414A17	1	1	0	1	0	0	0	0	0	0	1	1	1	1	1	1	1	1	1	1	1	1	1	1	1	1	1	1	1	1	1	1	1	.629847645429363	7	7	3	0	1	0	-.628001525653729	1.70743209148211	-.560007598398373	2	0	23.6298476454294	4	1	1
3444D14	1	1	0	0	0	0	0	0	0	0	1	1	1	1	1	1	1	1	1	1	1	1	1	1	1	1	1	1	1	1	1	1	1	1	5	14	4	0	0	1	-.628001525653729	-.585473012396228	1.7850747256306	1	0	24	4	1	1
6333C7	1	0	0	0	0	0	0	0	0	0	0	0	0	0	0	0	0	0	0	0	0	0	0	0	0	0	0	0	0	0	0	0	0	0	1	1	1	0	0	0	-.628001525653729	-.585473012396228	-.560007598398373	0	0	0	4	1	1
7222B15	1	1	0	0	0	0	1	0	0	0	1	0	1	0	0	0	1	1	1	1	0	0	1	1	0	0	1	0	1	0	0	0	1	1	5	6	3	0	1	0	-.628001525653729	1.70743209148211	-.560007598398373	2	0	12	2	1	1
8242D18	1	1	0	0	0	1	0	1	1	0	0	1	2	2	2	0	1	1	0	1	0	0	2	2	1	1	1	2	2	2	2	1	2	1	10	3	1	0	0	0	-.628001525653729	-.585473012396228	-.560007598398373	4	0	29	3	1	0
1011C29	1	1	0	0	0	0	0	0	0	0	0	0	1	0	0	0	0	0	0	0	0	0	0	0	0	1	1	0	2	1	1	0	1	1	4	6	3	0	1	0	-.628001525653729	1.70743209148211	-.560007598398373	1	0	9	1	1	1
1033B20	1	0	0	0	0	0	0	1	1	0	0	0	1	1	0	1	1	0	0	1	0	0	0	0	0	0	0	0	0	0	1	0	0	1	4	6	3	0	1	0	-.628001525653729	1.70743209148211	-.560007598398373	2	0	7	4	1	1
1044A17	1	1	0	0	0	0	0	1	1	0	1	0	0	0	0	0	1	2	0	0	0	0	1	1	1	1	1	0	0	0	1	0	1	0	6	9	4	0	0	1	-.628001525653729	-.585473012396228	1.7850747256306	3	0	11	4	1	1
1133B20	1	1	0	1	0	0	0	0	1	0	1	0	1	1	1	1	0	0	1	0	0	1	1	1	0	1	1	0	1	0	1	0	1	1	3	7	3	0	1	0	-.628001525653729	1.70743209148211	-.560007598398373	3	0	15	3	1	1
1133C15	1	1	0	1	0	0	1	0	1	0	1	1	1	1	0	0	0	1	1	0	0	0	1	2	0	0	1	0	0	0	0	0	0	0	4	3	1	0	0	0	-.628001525653729	-.585473012396228	-.560007598398373	4	0	10	3	1	1
1262P35	1	1	0	1	0	1	1	0	1	0	1	2	2	2	2	2	1	1	0	0	1	0	1	1	0	2	2	1	2	2	0	1	1	1	9	8	4	0	0	1	-.628001525653729	-.585473012396228	1.7850747256306	5	1	28	3	1	1
1181W30	1	0	0	0	0	0	0	0	0	0	0	0	0	0	0	0	0	0	0	0	0	0	0	0	0	0	0	0	0	0	0	0	0	0	1	4	2	1	0	0	1.59180411070087	-.585473012396228	-.560007598398373	0	0	0	2	1	1
1262P30	1	0	0	0	1	0	0	0	0	0	0	0	1	0	0	0	1	0	0	0	1	0	0	1	0	0	0	0	1	0	0	0	1	1	5	4	2	1	0	0	1.59180411070087	-.585473012396228	-.560007598398373	1	0	7	2	1	1
1272T26	1	1	0	0	1	0	1	0	1	0	0	0	1	1	1	2	2	2	1	1	0	0	1	1	1	1	0	1	0	0	1	1	1	1	4	3	1	0	0	0	-.628001525653729	-.585473012396228	-.560007598398373	4	0	20	2	1	1
1272T33	1	0	0	1	0	0	0	0	0	0	0	0	0	0	2	2	2	2	2	2	2	2	2	0	0	0	1	0	0	0	0	0	0	0	1	1	1	0	0	0	-.628001525653729	-.585473012396228	-.560007598398373	1	0	19	2	1	1
1373T25	1	0	0	0	0	0	0	0	0	0	1	1	1	1	1	1	1	1	1	1	1	1	1	1	1	1	1	1	1	1	1	1	1	1	7	1	1	0	0	0	-.628001525653729	-.585473012396228	-.560007598398373	0	0	24	3	1	1
1383W25	1	0	0	0	0	0	0	0	0	0	0	0	0	1	0	0	1	1	1	0	1	0	0	0	0	0	0	0	0	0	0	0	0	0	7	11	4	0	0	1	-.628001525653729	-.585473012396228	1.7850747256306	0	0	5	4	1	1
2111A25	1	0	0	0	1	0	0	0	1	0	0	0	0	1	0	1	0	1	0	0	0	0	0	0	0	0	0	0	0	0	0	1	0	0	4	7	3	0	1	0	-.628001525653729	1.70743209148211	-.560007598398373	2	0	4	2	1	1
2222B23	1	0	0	0	0	0	0	0	0	0	0	0	0	0	0	0	0	0	0	0	0	0	0	0	0	0	0	0	1	0	0	0	0	0	4	6	3	0	1	0	-.628001525653729	1.70743209148211	-.560007598398373	0	0	1	2	1	1
2444D11	1	0	0	1	0	0	0	0	1	0	1	1	1	1	1	1	1	1	1	1	1	1	1	1	1	1	1	1	1	1	1	1	1	1	3	5	2	1	0	0	1.59180411070087	-.585473012396228	-.560007598398373	2	0	24	1	1	0
3141D6	1	1	1	1	1	1	0	0	1	1	1	0	1	0	0	1	1	2	2	2	0	1	0	2	1	1	1	1	0	0	0	2	0	0	4	5	2	1	0	0	1.59180411070087	-.585473012396228	-.560007598398373	7	1	19	1	1	1
3232C7	1	0	0	0	0	0	0	0	1	0	0	0	1	0	1	1	1	1	0	0	0	0	1	1	0	0	0	0	0	0	0	1	1	1	4	11	4	0	0	1	-.628001525653729	-.585473012396228	1.7850747256306	1	0	10	3	1	1
3242D19	1	0	0	0	0	0	0	0	1	0	0	0	1	1	1	2	2	1	0	0	1	0	1	1	0	1	0	0	0	0	0	0	1	1	5	6	3	0	1	0	-.628001525653729	1.70743209148211	-.560007598398373	1	0	14	2	1	1
5222B28	1	1	1	0	0	0	0	0	0	0	1	0	2	2	0	0	1	0	0	0	0	0	0	1	1	1	1	0	1	1	0	1	0	0	4	3	1	0	0	0	-.628001525653729	-.585473012396228	-.560007598398373	2	0	13	3	1	0
5242D39	1	0	0	1	0	0	0	1	0	0	0	0	1	1	0	2	1	0	1	1	0	0	0	1	0	0	0	0	0	0	0	0	0	0	5	9	4	0	0	1	-.628001525653729	-.585473012396228	1.7850747256306	2	0	8	4	1	1
6232C1	1	1	1	1	1	0	0	1	1	1	1	0	1	2	2	2	2	1	0	2	2	2	1	2	0	2	1	0	2	0	2	1	2	2	9	9	4	0	0	1	-.628001525653729	-.585473012396228	1.7850747256306	7	1	32	3	1	1
911A14	1	0	0	1	0	1	0	0	0	0	1	0	1	0	0	1	1	1	0	1	1	0	1	0	1	1	0	1	1	0	0	0	1	1	7	1	1	0	0	0	-.628001525653729	-.585473012396228	-.560007598398373	2	0	14	1	1	1
911A29	1	0	0	0	0	0	0	0	0	0	0	0	0	0	0	1	0	0	0	0	0	0	0	0	0	0	0	0	0	0	0	0	0	0	2	2	1	0	0	0	-.628001525653729	-.585473012396228	-.560007598398373	0	0	1	1	1	1
922A30	1	1	0	0	0	1	0	0	0	0	0	0	1	1	1	0	1	0	0	1	0	0	0	0	0	0	1	0	1	0	0	0	1	0	5	6	3	0	1	0	-.628001525653729	1.70743209148211	-.560007598398373	2	0	8	2	1	1
933C31	1	0	0	0	0	0	0	0	0	0	1	0	0	1	1	1	1	0	0	0	0	0	1	1	0	0	0	0	1	0	1	0	0	0	3	3	1	0	0	0	-.628001525653729	-.585473012396228	-.560007598398373	0	0	9	3	1	1
1011A15	1	1	0	0	1	0	0	0	1	0	0	0	0	1	0	1	0	1	0	1	0	0	0	0	0	1	0	1	0	0	0	0	0	0	4	11	4	0	0	1	-.628001525653729	-.585473012396228	1.7850747256306	3	0	6	1	1	1
1011B29	1	1	0	0	0	0	0	0	0	0	0	0	0	0	0	0	0	0	0	0	0	0	0	0	0	0	0	0	0	0	0	0	0	0	3	7	3	0	1	0	-.628001525653729	1.70743209148211	-.560007598398373	1	0	0	1	1	1
1011C9	1	1	0	0	0	0	0	1	1	0	0	0	1	0	0	1	1	0	0	1	1	0	1	1	1	0	1	1	0	0	0	0	1	1	5	8	4	0	0	1	-.628001525653729	-.585473012396228	1.7850747256306	3	0	12	1	1	1
1011D16	1	1	0	1	0	0	1	0	1	0	1	1	1	1	1	1	1	1	1	0	1	1	1	2	1	1	1	1	1	0	0	1	0	0	1	6	3	0	1	0	-.628001525653729	1.70743209148211	-.560007598398373	4	0	20	1	1	1
1022A9	1	0	0	0	0	0	0	0	0	0	0	0	0	1	0	1	0	0	0	0	0	0	0	0	0	0	0	0	0	0	0	0	1	1	2	5	2	1	0	0	1.59180411070087	-.585473012396228	-.560007598398373	0	0	4	2	1	0
1033A20	1	0	0	0	0	0	0	0	1	0	0	0	0	1	0	0	0	0	1	1	0	0	1	0	0	0	0	0	0	0	0	0	1	1	3	2	1	0	0	0	-.628001525653729	-.585473012396228	-.560007598398373	1	0	6	3	1	1
1033B13	1	0	0	0	0	0	0	0	0	0	0	0	0	0	0	0	0	0	0	0	0	0	0	0	0	0	0	0	0	0	0	0	0	0	2	2	1	0	0	0	-.628001525653729	-.585473012396228	-.560007598398373	0	0	0	3	1	1
1033C6	1	1	0	0	1	0	0	0	0	0	0	0	1	1	0	1	1	0	0	1	1	0	0	1	0	0	0	1	0	0	0	1	0	0	3	4	2	1	0	0	1.59180411070087	-.585473012396228	-.560007598398373	2	0	9	3	1	1
1033D1	1	0	0	1	1	0	0	0	1	0	0	0	1	0	0	1	1	1	0	0	0	0	0	0	0	0	1	1	0	1	0	0	0	0	4	1	1	0	0	0	-.628001525653729	-.585473012396228	-.560007598398373	3	0	7	3	1	1
1044C3	1	0	0	0	0	0	0	0	1	0	0	0	0	0	0	0	0	0	0	1	0	0	0	0	0	0	0	0	0	0	0	0	0	0	3	3	1	0	0	0	-.628001525653729	-.585473012396228	-.560007598398373	1	0	1	4	1	1
1044C10	1	1	0	1	0	0	0	0	1	0	0	1	0	1	0	0	0	1	0	1	0	0	1	0	1	1	0	1	0	0	0	1	0	0	5	7	3	0	1	0	-.628001525653729	1.70743209148211	-.560007598398373	3	0	9	4	1	1
1044D8	1	0	0	0	0	0	0	0	1	0	0	1	0	0	0	1	0	1	0	0	0	0	1	1	0	1	1	0	0	0	1	0	1	1	4	9	4	0	0	1	-.628001525653729	-.585473012396228	1.7850747256306	1	0	10	3	1	1
1044D22	1	0	0	0	1	1	0	1	1	1	1	0	1	0	1	1	1	2	0	1	0	1	1	0	0	0	1	0	0	0	0	1	1	1	2	3	1	0	0	0	-.628001525653729	-.585473012396228	-.560007598398373	5	1	14	3	1	1
1044E7	1	0	0	1	1	1	0	0	1	1	0	0	1	0	0	2	1	1	0	2	1	0	1	0	0	0	1	0	2	0	0	0	0	0	1	9	4	0	0	1	-.628001525653729	-.585473012396228	1.7850747256306	5	1	12	4	1	1
1122C22	1	0	0	0	0	0	0	.205730065585088	1	0	0	0	1	1	0	0	0	0	0	0	0	0	1	0	0	0	0	0	0	0	0	0	1	0	3	4	2	1	0	0	1.59180411070087	-.585473012396228	-.560007598398373	1.20573006558509	0	4	2	1	1
1161P33	1	1	1	0	0	0	0	0	1	0	0	0	0	0	0	1	1	2	0	0	0	0	1	0	0	0	0	0	0	0	0	1	1	0	5	3	1	0	0	0	-.628001525653729	-.585473012396228	-.560007598398373	3	0	7	1	1	1
1181W34	1	0	0	0	0	0	0	0	0	0	0	0	0	0	0	0	0	0	0	0	0	0	0	0	0	0	0	0	0	0	0	0	0	0	4	2	1	0	0	0	-.628001525653729	-.585473012396228	-.560007598398373	0	0	0	1	1	1
1262P23	1	0	0	0	0	0	0	0	0	0	0	0	1	1	0	0	0	0	0	0	0	0	0	1	0	1	0	0	0	1	0	0	0	0	4	3	1	0	0	0	-.628001525653729	-.585473012396228	-.560007598398373	0	0	5	2	1	1
1373T33	1	1	0	0	1	0	1	0	1	1	0	0	0	0	2	2	1	2	0	0	0	0	1	0	0	1	1	0	1	0	2	0	2	2	1	5	2	1	0	0	1.59180411070087	-.585473012396228	-.560007598398373	5	1	17	4	1	1
2424B26	1	1	0	0	1	0	0	0	0	0	0	0	0	1	0	1	0	0	0	0	0	0	0	1	0	0	0	0	0	0	1	0	1	2	4	8	4	0	0	1	-.628001525653729	-.585473012396228	1.7850747256306	2	0	7	4	1	1
3141D2	1	0	0	0	0	0	0	0	0	0	0	0	1	0	0	0	1	0	0	0	0	0	1	0	0	0	1	0	0	0	0	0	0	0	1	4	2	1	0	0	1.59180411070087	-.585473012396228	-.560007598398373	0	0	4	1	1	1
3232C5	1	1	0	1	1	1	1	1	1	1	2	2	2	2	2	2	2	2	2	2	2	2	2	2	2	2	2	2	2	2	2	2	2	2	6	9	4	0	0	1	-.628001525653729	-.585473012396228	1.7850747256306	8	1	48	1	1	1
4242D22	1	1	1	1	1	1	1	0	1	0	0	1	1	2	1	2	2	1	0	1	1	1	1	0	1	1	1	1	2	0	1	1	1	2	12	3	1	0	0	0	-.628001525653729	-.585473012396228	-.560007598398373	7	1	25	2	1	1
7242D17	1	1	0	0	0	0	0	0	0	0	1	0	1	1	1	1	1	1	0	0	0	0	1	0	1	1	1	0	1	0	1	0	1	1	12	9	4	0	0	1	-.628001525653729	-.585473012396228	1.7850747256306	1	0	15	2	1	1
8343D26	1	0	0	0	0	0	0	0	0	0	0	0	0	0	0	1	1	0	0	0	0	0	0	0	0	1	0	0	0	0	0	0	1	1	3	3	1	0	0	0	-.628001525653729	-.585473012396228	-.560007598398373	0	0	5	4	1	1
911B26	1	0	0	0	0	0	1	1	0	0	0	0	1	1	0	1	0	0	0	1	0	0	0	1	0	1	0	0	1	0	0	0	1	1	1	2	1	0	0	0	-.628001525653729	-.585473012396228	-.560007598398373	2	0	9	1	1	1
1022D16	1	0	0	0	0	0	0	0	0	0	0	1	0	1	0	0	0	0	0	0	0	0	1	1	0	1	1	0	0	1	1	0	0	0	4	5	2	1	0	0	1.59180411070087	-.585473012396228	-.560007598398373	0	0	8	2	1	1
1044A8	1	0	0	1	0	0	0	0	0	0	0	0	1	0	0	1	1	0	0	0	0	0	1	1	0	0	0	0	0	0	0	0	0	0	4	4	2	1	0	0	1.59180411070087	-.585473012396228	-.560007598398373	1	0	5	4	1	1
1133D12	1	1	0	0	0	0	1	0	1	0	0	0	0	0	0	1	0	1	0	0	0	0	0	0	0	0	0	0	0	0	0	0	0	0	3	7	3	0	1	0	-.628001525653729	1.70743209148211	-.560007598398373	3	0	2	3	1	1
1151K35	1	0	0	0	0	1	0	0	0	0	0	0	1	0	0	1	0	0	0	0	0	0	0	0	0	0	0	0	0	0	0	0	0	0	2	4	2	1	0	0	1.59180411070087	-.585473012396228	-.560007598398373	1	0	2	2	1	1
1171T32	1	0	0	0	0	0	0	0	0	0	1	1	1	1	1	1	1	1	1	1	1	1	1	1	1	1	1	1	1	1	1	1	1	1	1	2	1	0	0	0	-.628001525653729	-.585473012396228	-.560007598398373	0	0	24	1	1	1
1181W28	1	0	0	0	0	0	0	0	1	0	1	0	1	1	1	2	1	1	0	1	0	1	2	1	0	1	1	0	0	0	1	0	0	0	5	5	2	1	0	0	1.59180411070087	-.585473012396228	-.560007598398373	1	0	16	1	1	1
1252K36	1	0	0	0	0	0	0	0	0	0	0	0	0	0	0	0	0	0	0	0	0	1	0	0	0	0	0	0	0	0	0	0	0	0	3	1	1	0	0	0	-.628001525653729	-.585473012396228	-.560007598398373	0	0	1	2	1	1
1464P35	1	0	0	0	0	0	0	0	0	0	0	0	1	0	0	0	0	0	0	1	0	0	0	1	0	0	0	0	0	0	0	0	0	0	3	3	1	0	0	0	-.628001525653729	-.585473012396228	-.560007598398373	0	0	3	4	1	1
2111A29	1	1	0	0	0	0	1	0	0	0	0	0	1	0	1	0	1	1	0	1	0	0	1	1	0	1	1	0	0	0	0	0	0	0	4	1	1	0	0	0	-.628001525653729	-.585473012396228	-.560007598398373	2	0	9	1	1	1
2121B27	1	1	0	1	1	0	0	1	1	1	1	0	2	1	2	2	2	2	0	0	1	0	2	1	2	0	1	2	1	2	0	0	2	2	9	7	3	0	1	0	-.628001525653729	1.70743209148211	-.560007598398373	6	1	28	2	1	1
2131C18	1	1	0	0	0	0	0	0	1	0	0	0	0	0	0	1	0	1	1	0	1	0	1	0	0	0	1	0	1	0	1	0	0	0	5	8	4	0	0	1	-.628001525653729	-.585473012396228	1.7850747256306	2	0	8	2	1	0
2242D27	1	1	0	1	0	0	1	0	1	0	1	1	1	1	1	1	1	1	0	1	0	0	1	1	0	1	1	1	1	0	1	1	1	1	11	6	3	0	1	0	-.628001525653729	1.70743209148211	-.560007598398373	4	0	19	2	1	1
2424B28	1	1	0	1	0	0	0	1	1	0	0	0	1	1	0	1	1	1	1	1	0	0	1	0	0	1	1	1	1	0	0	0	1	1	7	6	3	0	1	0	-.628001525653729	1.70743209148211	-.560007598398373	4	0	14	4	1	1
2434C20	1	0	0	0	0	0	0	0	0	0	0	0	0	0	0	0	0	0	0	0	0	0	0	0	0	0	1	0	0	0	0	0	0	0	3	2	1	0	0	0	-.628001525653729	-.585473012396228	-.560007598398373	0	0	1	4	1	1
3141D16	1	0	0	0	0	0	0	0	0	0	0	0	1	0	0	0	0	0	0	1	0	0	0	0	0	0	0	0	0	0	0	0	0	0	2	3	1	0	0	0	-.628001525653729	-.585473012396228	-.560007598398373	0	0	2	1	1	0
3242D22	1	0	0	0	0	0	0	0	0	0	1	0	0	0	0	2	2	0	0	0	0	0	2	1	0	2	0	1	0	1	1	0	2	2	6	7	3	0	1	0	-.628001525653729	1.70743209148211	-.560007598398373	0	0	17	3	1	1
3323B18	1	1	0	0	0	1	0	0	1	1	0	0	1	1	0	1	1	0	0	1	1	0	1	1	0	0	1	1	0	0	1	2	1	1	1	4	2	1	0	0	1.59180411070087	-.585473012396228	-.560007598398373	4	0	15	3	1	1
4222B4	1	1	0	0	0	0	1	0	0	0	1	0	0	1	1	1	0	0	0	0	0	0	0	0	0	1	1	1	0	1	1	0	.798615916955017	.629847645429363	8	12	4	0	0	1	-.628001525653729	-.585473012396228	1.7850747256306	2	0	10.4284635623844	3	1	1
6232C3	1	1	0	1	1	0	1	0	1	1	1	0	1	1	0	1	1	1	1	1	1	1	1	1	0	1	1	0	1	1	2	0	1	1	13	9	4	0	0	1	-.628001525653729	-.585473012396228	1.7850747256306	6	1	20	2	1	1
6242D17	1	0	0	0	1	0	1	0	1	0	1	0	1	1	1	0	1	0	1	1	0	0	0	1	1	1	1	1	1	1	0	0	0	0	7	6	3	0	1	0	-.628001525653729	1.70743209148211	-.560007598398373	3	0	14	3	1	0
7222B16	1	0	0	1	1	1	0	0	1	0	1	0	1	0	0	1	0	1	0	0	0	1	1	0	0	1	1	0	1	0	0	0	1	0	12	5	2	1	0	0	1.59180411070087	-.585473012396228	-.560007598398373	4	0	10	2	1	1
7242D9	1	0	0	0	0	0	0	0	1	0	0	0	1	1	0	0	0	0	1	1	0	0	1	0	0	0	0	0	0	0	0	0	0	0	4	6	3	0	1	0	-.628001525653729	1.70743209148211	-.560007598398373	1	0	5	3	1	1
7242D15	1	1	0	0	1	0	0	0	1	1	1	1	0	1	0	1	1	1	1	1	0	1	0	0	0	1	1	0	1	0	0	0	1	0	8	4	2	1	0	0	1.59180411070087	-.585473012396228	-.560007598398373	4	0	13	2	1	1
8212A31	1	1	0	0	0	0	0	0	0	0	0	0	1	0	0	0	0	0	0	0	0	0	0	0	0	0	0	0	0	0	0	0	0	0	2	4	2	1	0	0	1.59180411070087	-.585473012396228	-.560007598398373	1	0	1	1	1	1
8323B23	1	0	0	0	0	0	0	0	1	0	0	0	1	1	0	2	1	0	0	0	0	0	1	1	0	0	0	0	0	0	0	0	1	1	3	10	4	0	0	1	-.628001525653729	-.585473012396228	1.7850747256306	1	0	9	4	1	1
911A15	1	1	0	0	1	0	0	0	1	0	0	0	2	1	1	1	2	1	0	2	0	1	0	1	0	0	1	0	0	0	1	0	1	1	7	6	3	0	1	0	-.628001525653729	1.70743209148211	-.560007598398373	3	0	16	1	1	1
911C21	1	0	0	0	0	0	0	0	0	0	0	0	0	0	0	1	0	0	0	0	0	0	0	0	0	0	0	0	0	0	0	0	0	0	15	10	4	0	0	1	-.628001525653729	-.585473012396228	1.7850747256306	0	0	1	1	1	1
1011A23	1	1	0	1	1	0	0	0	0	0	0	0	1	2	1	2	2	0	1	2	1	1	1	0	1	0	0	0	0	0	0	0	0	0	10	9	4	0	0	1	-.628001525653729	-.585473012396228	1.7850747256306	3	0	15	1	1	1
1011D8	1	0	0	0	0	0	0	1	0	0	0	0	1	0	0	0	0	1	0	1	0	0	0	0	0	1	0	0	0	0	0	0	1	0	2	3	1	0	0	0	-.628001525653729	-.585473012396228	-.560007598398373	1	0	5	1	1	1
1011D10	1	1	0	1	0	1	1	0	1	0	1	1	1	0	1	1	0	1	1	0	0	0	1	1	0	1	1	0	1	0	0	0	0	0	4	7	3	0	1	0	-.628001525653729	1.70743209148211	-.560007598398373	5	1	12	1	1	1
1011D21	1	0	1	1	0	0	1	0	1	0	0	0	2	1	0	2	1	1	0	1	0	1	1	1	0	1	0	0	0	2	0	0	1	0	10	9	4	0	0	1	-.628001525653729	-.585473012396228	1.7850747256306	4	0	15	1	1	0
1022A3	1	1	0	0	0	0	1	0	0	0	1	1	1	0	1	1	1	1	1	1	1	1	1	1	1	0	0	0	1	0	1	0	1	1	4	3	1	0	0	0	-.628001525653729	-.585473012396228	-.560007598398373	2	0	18	2	1	1
1022A26	1	1	0	1	1	0	1	0	.589982728842832	0	0	1	0	2	1	1	1	1	2	1	0	1	0	1	1	1	0	1	2	0	1	0	1	1	3	5	2	1	0	0	1.59180411070087	-.585473012396228	-.560007598398373	4.58998272884283	0	20	2	1	0
1033A16	1	1	0	0	0	0	0	0	0	0	0	0	0	0	1	0	1	1	0	0	0	0	1	0	1	0	0	0	0	0	0	0	0	0	5	3	1	0	0	0	-.628001525653729	-.585473012396228	-.560007598398373	1	0	5	3	1	1
1033A19	1	1	0	0	0	0	0	0	0	0	0	0	0	0	0	0	0	0	0	0	1	0	0	0	0	0	0	0	0	0	0	0	0	0	7	3	1	0	0	0	-.628001525653729	-.585473012396228	-.560007598398373	1	0	1	2	1	1
1033D2	1	0	0	0	0	0	0	0	0	0	0	0	0	0	0	0	0	0	0	0	0	0	0	0	0	0	0	0	0	0	0	0	0	0	1	1	1	0	0	0	-.628001525653729	-.585473012396228	-.560007598398373	0	0	0	2	1	1
1122D18	1	0	0	0	0	1	0	0	0	0	1	2	2	1	0	1	0	0	0	1	0	0	1	0	0	1	0	0	0	0	1	1	2	0	4	6	3	0	1	0	-.628001525653729	1.70743209148211	-.560007598398373	1	0	14	2	1	1
1133B32	1	1	0	0	0	1	1	1	0	0	0	0	2	2	0	1	1	0	1	2	0	0	1	1	1	1	1	0	0	0	0	0	0	0	4	3	1	0	0	0	-.628001525653729	-.585473012396228	-.560007598398373	4	0	14	3	1	0
1133C14	1	0	0	0	0	0	0	0	1	0	0	0	1	1	0	1	0	0	0	0	0	0	1	0	0	0	0	0	0	0	1	0	1	0	1	5	2	1	0	0	1.59180411070087	-.585473012396228	-.560007598398373	1	0	6	3	1	1
1252K25	1	0	0	0	0	1	0	1	1	0	0	0	0	0	0	0	0	0	0	0	0	0	0	0	0	0	0	0	0	0	0	0	0	0	3	6	3	0	1	0	-.628001525653729	1.70743209148211	-.560007598398373	3	0	0	3	1	1
1262P17	1	0	0	0	0	1	0	0	0	0	0	0	1	1	1	1	1	1	0	0	0	0	1	1	0	0	1	0	1	0	0	0	0	0	2	3	1	0	0	0	-.628001525653729	-.585473012396228	-.560007598398373	1	0	10	2	1	0
1262P22	1	0	0	0	0	0	0	0	0	0	0	0	0	0	0	0	0	0	0	0	0	0	1	0	0	0	0	0	0	0	1	0	0	1	1	6	3	0	1	0	-.628001525653729	1.70743209148211	-.560007598398373	0	0	3	2	1	1
1262P25	1	1	0	0	0	0	0	0	0	0	1	0	1	1	0	0	0	1	0	0	0	0	1	1	0	1	1	0	0	0	0	0	1	0	5	5	2	1	0	0	1.59180411070087	-.585473012396228	-.560007598398373	1	0	9	2	1	1
1353K33	1	1	0	1	0	1	0	0	1	0	1	1	1	1	1	1	1	2	0	1	0	0	1	1	0	0	1	0	0	1	1	1	1	0	8	7	3	0	1	0	-.628001525653729	1.70743209148211	-.560007598398373	4	0	17	3	1	1
1464P29	1	1	0	0	1	0	0	1	1	0	0	0	1	1	0	0	1	1	1	1	0	0	0	0	0	0	1	1	0	0	0	0	0	0	6	13	4	0	0	1	-.628001525653729	-.585473012396228	1.7850747256306	4	0	8	4	1	1
2131C26	1	1	0	0	0	0	0	0	1	0	0	1	2	2	0	2	2	1	0	0	0	0	1	1	1	1	1	0	1	0	0	0	1	1	4	2	1	0	0	0	-.628001525653729	-.585473012396228	-.560007598398373	2	0	18	2	1	1
2343D22	1	1	0	0	1	0	1	0	1	0	1	0	1	0	0	1	0	1	0	1	0	0	0	1	1	1	1	0	1	0	0	1	0	0	10	7	3	0	1	0	-.628001525653729	1.70743209148211	-.560007598398373	4	0	11	3	1	1
2444D21	1	0	0	0	0	0	0	1	1	0	0	0	0	1	0	1	0	0	0	2	1	0	0	0	0	1	2	0	1	0	0	1	1	0	2	5	2	1	0	0	1.59180411070087	-.585473012396228	-.560007598398373	2	0	11	4	1	1
3424B25	1	0	0	0	0	0	0	0	1	0	0	0	0	1	1	0	1	1	0	2	0	0	1	0	1	1	0	0	0	0	0	0	0	0	4	6	3	0	1	0	-.628001525653729	1.70743209148211	-.560007598398373	1	0	9	4	1	1
4222B24	1	0	0	1	0	0	1	0	0	0	0	0	1	0	2	0	0	0	0	0	0	0	0	0	0	0	1	1	0	0	0	0	0	0	3	4	2	1	0	0	1.59180411070087	-.585473012396228	-.560007598398373	2	0	5	3	1	0
5242D4	1	0	0	0	0	0	0	1	0	0	0	0	1	1	0	0	0	1	1	1	1	0	1	0	0	0	0	0	0	0	0	0	0	0	1	1	1	0	0	0	-.628001525653729	-.585473012396228	-.560007598398373	1	0	7	4	1	0
6212A8	1	1	0	1	0	0	1	0	1	1	1	0	1	1	2	1	1	1	1	2	1	1	1	1	1	1	1	1	1	0	0	2	2	2	6	14	4	0	0	1	-.628001525653729	-.585473012396228	1.7850747256306	5	1	26	4	1	1
8323B13	1	0	0	0	0	0	1	0	1	1	0	0	0	0	0	1	1	1	0	0	1	0	0	0	0	0	0	0	0	0	0	0	1	0	4	6	3	0	1	0	-.628001525653729	1.70743209148211	-.560007598398373	3	0	5	3	1	0
911B24	1	1	0	0	0	0	1	0	0	0	0	0	1	1	0	1	0	0	0	0	0	0	2	0	0	0	1	1	0	0	0	0	1	1	4	8	4	0	0	1	-.628001525653729	-.585473012396228	1.7850747256306	2	0	9	1	1	1
933D28	1	0	0	0	0	0	0	0	1	0	0	0	1	0	0	1	0	1	0	1	0	1	1	0	0	0	0	0	0	0	0	0	0	0	4	6	3	0	1	0	-.628001525653729	1.70743209148211	-.560007598398373	1	0	6	2	1	1
1011D5	1	1	0	1	0	0	1	0	1	0	0	0	1	0	1	1	2	0	0	0	0	0	1	0	1	0	1	1	0	0	0	0	2	2	3	9	4	0	0	1	-.628001525653729	-.585473012396228	1.7850747256306	4	0	13	1	1	1
1022A28	1	0	0	0	0	1	0	0	1	0	0	0	1	1	2	1	0	0	0	0	0	0	0	0	0	0	0	0	0	0	0	0	0	0	5	6	3	0	1	0	-.628001525653729	1.70743209148211	-.560007598398373	2	0	5	1	1	1
1022B13	1	0	0	0	0	0	0	0	1	0	0	0	1	0	0	0	0	0	0	0	0	0	1	0	0	1	1	0	0	0	0	0	0	0	1	3	1	0	0	0	-.628001525653729	-.585473012396228	-.560007598398373	1	0	4	2	1	1
1033B18	1	0	0	0	0	0	0	0	1	0	0	0	0	1	0	1	0	0	0	0	0	0	1	1	0	1	1	0	0	0	0	0	1	1	2	7	3	0	1	0	-.628001525653729	1.70743209148211	-.560007598398373	1	0	8	4	1	1
1033B29	1	1	1	1	1	1	0	1	1	0	1	1	1	1	0	0	1	1	0	2	1	1	0	1	0	0	1	1	0	1	.457439446366782	0	1	0	4	7	3	0	1	0	-.628001525653729	1.70743209148211	-.560007598398373	7	1	15.4574394463668	3	1	1
1044A22	1	0	0	0	0	0	0	0	0	0	0	0	1	2	0	1	0	0	0	1	0	0	0	0	0	0	0	0	0	0	0	0	0	0	3	4	2	1	0	0	1.59180411070087	-.585473012396228	-.560007598398373	0	0	5	4	1	1
1044D23	1	0	0	0	0	1	0	0	1	0	0	0	0	1	0	1	0	0	0	1	0	0	1	0	0	0	1	0	1	1	0	0	0	0	3	1	1	0	0	0	-.628001525653729	-.585473012396228	-.560007598398373	2	0	7	4	1	1
1044E14	1	1	0	0	0	0	0	0	1	0	0	0	0	1	0	0	0	0	0	0	1	0	0	2	0	0	0	1	0	0	0	0	0	0	3	5	2	1	0	0	1.59180411070087	-.585473012396228	-.560007598398373	2	0	5	4	1	1
1133A29	1	0	0	1	0	0	0	0	0	0	0	0	0	0	0	1	0	1	0	1	0	0	1	0	0	1	0	0	0	0	0	0	0	0	1	5	2	1	0	0	1.59180411070087	-.585473012396228	-.560007598398373	1	0	5	3	1	1
1151K33	1	0	0	0	0	0	0	1	1	0	0	0	2	2	0	1	2	2	0	0	1	0	1	1	1	0	1	0	2	0	2	2	2	2	5	5	2	1	0	0	1.59180411070087	-.585473012396228	-.560007598398373	2	0	24	1	1	1
1171T25	1	0	0	0	1	1	0	0	0	0	0	0	1	0	1	0	0	0	0	1	1	0	1	0	1	0	1	1	0	1	0	0	1	0	9	3	1	0	0	0	-.628001525653729	-.585473012396228	-.560007598398373	2	0	10	1	1	1
1171T29	1	1	0	0	0	0	0	0	0	0	0	0	0	0	0	1	0	0	0	0	0	0	1	0	0	0	0	0	0	0	0	0	0	0	5	2	1	0	0	0	-.628001525653729	-.585473012396228	-.560007598398373	1	0	2	1	1	1
1181W22	1	0	0	0	0	1	0	0	1	0	0	0	1	0	1	0	0	0	0	0	0	0	1	0	0	0	1	0	2	0	.457439446366782	0	2	2	4	5	2	1	0	0	1.59180411070087	-.585473012396228	-.560007598398373	2	0	10.4574394463668	3	1	0
1282W27	1	0	1	0	0	0	0	1	0	0	1	0	2	0	0	0	0	0	0	0	0	0	0	0	0	1	0	0	1	0	0	1	2	0	5	5	2	1	0	0	1.59180411070087	-.585473012396228	-.560007598398373	2	0	8	2	1	1
1383W34	1	1	0	0	0	0	0	0	0	0	1	1	1	1	0	0	0	0	0	0	0	0	0	0	0	0	0	0	0	0	0	0	0	0	4	6	3	0	1	0	-.628001525653729	1.70743209148211	-.560007598398373	1	0	4	3	1	1
2111A19	1	0	0	0	1	0	1	0	0	0	1	2	2	2	0	1	2	2	0	1	2	0	1	0	0	2	0	0	0	2	1	0	0	0	5	7	3	0	1	0	-.628001525653729	1.70743209148211	-.560007598398373	2	0	21	1	1	1
2111A28	1	0	0	0	0	0	0	0	0	0	0	0	0	0	0	0	0	0	0	0	0	0	1	0	0	1	0	0	0	0	0	0	1	0	3	2	1	0	0	0	-.628001525653729	-.585473012396228	-.560007598398373	0	0	3	2	1	1
2131C16	1	0	0	0	0	0	0	0	0	0	0	0	0	0	0	0	0	0	0	0	0	0	0	0	0	0	0	0	0	0	0	0	0	0	1	1	1	0	0	0	-.628001525653729	-.585473012396228	-.560007598398373	0	0	0	1	1	1
2141D25	1	1	1	1	0	0	0	0	1	0	0	0	2	2	1	0	2	0	0	0	1	0	2	0	2	2	2	2	2	2	0	2	2	2	1	4	2	1	0	0	1.59180411070087	-.585473012396228	-.560007598398373	4	0	28	1	1	1
2141D27	1	0	0	0	0	0	0	0	0	0	0	0	0	0	0	1	0	0	0	0	0	0	0	0	0	0	0	0	0	0	0	0	0	0	4	8	4	0	0	1	-.628001525653729	-.585473012396228	1.7850747256306	0	0	1	2	1	1
2212A15	1	0	0	1	0	0	0	0	1	0	0	1	1	0	0	1	0	0	0	0	0	0	0	0	0	0	0	0	0	1	0	0	0	0	6	7	3	0	1	0	-.628001525653729	1.70743209148211	-.560007598398373	2	0	4	2	1	1
2212A25	1	0	0	0	0	0	0	0	0	0	1	0	0	0	0	0	0	0	0	0	0	0	0	0	0	0	0	0	0	0	0	0	1	1	4	5	2	1	0	0	1.59180411070087	-.585473012396228	-.560007598398373	0	0	3	2	1	1
2212A26	1	0	0	0	0	0	0	0	0	0	0	0	0	0	0	0	0	0	0	0	0	0	0	0	0	0	0	0	0	0	0	0	0	0	6	3	1	0	0	0	-.628001525653729	-.585473012396228	-.560007598398373	0	0	0	2	1	1
2222B15	1	0	0	0	0	0	0	0	0	0	0	0	0	0	0	0	0	0	0	0	0	0	0	0	0	0	0	0	0	0	0	0	0	0	4	11	4	0	0	1	-.628001525653729	-.585473012396228	1.7850747256306	0	0	0	3	1	1
2313A16	1	0	0	0	0	1	1	0	1	0	0	0	1	1	1	1	1	0	0	0	0	0	1	0	0	0	0	0	0	1	1	1	0	0	4	5	2	1	0	0	1.59180411070087	-.585473012396228	-.560007598398373	3	0	9	3	1	1
2343D13	1	1	0	0	1	0	0	1	1	0	0	0	1	1	1	0	1	0	1	0	0	0	1	0	1	1	1	0	1	0	0	0	0	0	4	4	2	1	0	0	1.59180411070087	-.585473012396228	-.560007598398373	4	0	10	3	1	1
2444D19	1	1	0	1	0	1	0	0	1	0	1	0	2	0	1	2	2	0	0	1	1	0	1	1	0	2	1	0	0	0	0	1	1	1	4	5	2	1	0	0	1.59180411070087	-.585473012396228	-.560007598398373	4	0	18	4	1	1
2444D23	1	0	0	0	0	0	0	0	0	0	0	0	0	0	0	0	0	0	0	0	0	0	0	0	0	0	0	0	0	0	0	0	0	0	1	3	1	0	0	0	-.628001525653729	-.585473012396228	-.560007598398373	0	0	0	4	1	1
2444D25	1	1	1	1	1	1	1	1	1	1	0	0	1	1	1	1	0	1	1	1	1	1	1	1	1	1	1	1	1	1	1	1	1	1	15	14	4	0	0	1	-.628001525653729	-.585473012396228	1.7850747256306	9	1	21	4	1	0
3121B15	1	1	1	1	1	0	0	0	0	0	1	1	2	2	2	2	2	1	0	2	1	1	1	0	1	1	1	1	1	0	0	0	1	1	5	1	1	0	0	0	-.628001525653729	-.585473012396228	-.560007598398373	4	0	25	1	1	1
3121B21	1	0	0	0	0	0	0	0	0	0	1	1	1	1	0	0	0	0	0	0	0	0	0	0	0	0	0	0	0	0	0	0	0	0	2	3	1	0	0	0	-.628001525653729	-.585473012396228	-.560007598398373	0	0	4	1	1	1
3131C9	1	0	0	0	0	0	0	0	0	0	2	2	2	2	2	2	2	2	2	0	0	2	2	2	2	2	2	2	2	2	2	2	2	2	15	14	4	0	0	1	-.628001525653729	-.585473012396228	1.7850747256306	0	0	44	1	1	1
3131C31	1	1	0	1	0	1	0	0	1	0	1	1	1	2	1	2	2	2	0	1	2	2	2	1	1	1	2	1	1	2	1	1	2	2	6	9	4	0	0	1	-.628001525653729	-.585473012396228	1.7850747256306	4	0	34	1	1	1
3232C26	1	1	0	1	0	0	1	0	1	0	1	0	2	0	0	2	1	1	1	1	0	0	2	1	0	2	1	0	0	0	1	1	1	1	5	1	1	0	0	0	-.628001525653729	-.585473012396228	-.560007598398373	4	0	19	3	1	1
3232C29	1	1	0	0	0	0	0	0	1	0	1	0	0	1	0	0	1	0	0	0	0	0	2	0	0	0	1	0	1	1	1	0	2	2	6	11	4	0	0	1	-.628001525653729	-.585473012396228	1.7850747256306	2	0	13	2	1	1
4222B6	1	0	0	0	0	0	0	0	1	0	0	1	1	.796321998612075	0	2	1	1	0	2	0	0	0	0	0	0	0	0	0	0	1	0	0	0	3	5	2	1	0	0	1.59180411070087	-.585473012396228	-.560007598398373	1	0	9.79632199861208	2	1	1
4232C22	1	0	0	0	0	0	0	0	0	0	0	0	0	0	0	0	0	0	0	0	0	0	0	0	0	0	0	0	0	0	0	0	0	0	4	4	2	1	0	0	1.59180411070087	-.585473012396228	-.560007598398373	0	0	0	4	1	1
4232C30	1	1	0	1	0	1	0	0	1	0	1	0	1	1	1	2	2	2	1	2	1	0	1	1	1	0	2	2	2	0	0	1	0	0	6	8	4	0	0	1	-.628001525653729	-.585473012396228	1.7850747256306	4	0	24	2	1	0
4242D6	1	0	0	0	0	0	0	0	0	1	0	1	1	1	0	1	1	0	0	0	0	1	0	0	0	0	0	0	0	2	1	0	1	1	1	6	3	0	1	0	-.628001525653729	1.70743209148211	-.560007598398373	1	0	11	4	1	0
5232C6	1	0	0	0	0	0	0	0	0	0	0	0	1	0	0	2	0	0	0	0	0	0	1	0	0	0	1	0	0	1	0	0	0	0	4	3	1	0	0	0	-.628001525653729	-.585473012396228	-.560007598398373	0	0	6	2	1	1
5232C7	1	0	0	0	0	0	1	1	1	1	1	0	1	0	0	1	0	0	0	1	1	0	1	1	0	0	0	0	0	0	1	0	0	0	4	9	4	0	0	1	-.628001525653729	-.585473012396228	1.7850747256306	4	0	8	2	1	1
6313A9	1	0	0	0	0	0	0	0	0	0	0	0	0	0	0	0	0	0	0	0	0	0	2	1	0	0	1	0	0	0	0	0	1	1	6	4	2	1	0	0	1.59180411070087	-.585473012396228	-.560007598398373	0	0	6	3	1	1
6323B4	1	1	1	1	1	1	1	1	1	0	1	0	2	2	2	1	1	1	0	2	1	2	2	2	2	0	1	0	1	2	2	1	2	2	9	6	3	0	1	0	-.628001525653729	1.70743209148211	-.560007598398373	8	1	32	3	1	1
6343D16	1	1	0	0	0	0	0	0	0	0	0	1	0	1	0	1	0	0	0	0	0	0	0	0	0	0	1	0	0	0	0	0	0	0	2	11	4	0	0	1	-.628001525653729	-.585473012396228	1.7850747256306	1	0	4	4	1	1
8222B34	1	0	0	0	0	0	0	0	0	0	0	0	0	0	0	0	0	0	0	0	0	0	0	0	0	0	0	0	0	0	0	0	0	0	4	2	1	0	0	0	-.628001525653729	-.585473012396228	-.560007598398373	0	0	0	3	1	1
8242D23	1	1	1	1	1	0	0	1	1	1	1	0	1	2	1	1	0	2	1	2	2	2	1	1	2	2	1	1	2	2	2	0	2	2	6	8	4	0	0	1	-.628001525653729	-.585473012396228	1.7850747256306	7	1	33	2	1	1
8242D24	1	0	1	0	0	1	0	0	1	0	0	0	0	1	0	1	0	0	0	0	1	0	0	0	1	0	1	0	1	2	1	0	2	1	3	6	3	0	1	0	-.628001525653729	1.70743209148211	-.560007598398373	3	0	12	2	1	1
8333C22	1	0	0	0	0	0	0	0	1	0	0	0	1	0	0	1	0	0	1	1	0	0	0	0	0	0	0	0	0	0	0	0	0	1	4	4	2	1	0	0	1.59180411070087	-.585473012396228	-.560007598398373	1	0	5	3	1	1
911C17	1	0	0	0	0	0	0	0	1	0	0	1	1	1	0	1	1	1	0	0	1	0	1	1	1	1	1	1	0	0	0	1	1	1	4	2	1	0	0	0	-.628001525653729	-.585473012396228	-.560007598398373	1	0	16	1	1	1
933C19	1	1	0	0	0	0	0	0	1	0	0	1	1	1	1	0	1	0	0	0	1	0	0	1	0	1	0	0	0	0	0	0	0	0	4	3	1	0	0	0	-.628001525653729	-.585473012396228	-.560007598398373	2	0	8	3	1	1
944A30	1	1	0	0	0	0	0	0	0	0	1	1	1	1	0	0	1	1	1	1	1	1	1	1	1	1	0	0	0	0	0	0	0	0	1	1	1	0	0	0	-.628001525653729	-.585473012396228	-.560007598398373	1	0	14	4	1	1
1011C13	1	1	1	1	0	0	0	1	0	0	1	0	1	.796321998612075	0	2	1	0	0	2	1	0	1	1	0	1	0	0	1	0	0	0	1	0	7	4	2	1	0	0	1.59180411070087	-.585473012396228	-.560007598398373	4	0	13.7963219986121	1	1	1
1011D12	1	0	0	1	0	0	0	0	1	0	2	2	1	2	0	2	2	1	0	0	0	0	2	2	2	1	1	2	0	0	0	1	1	1	3	5	2	1	0	0	1.59180411070087	-.585473012396228	-.560007598398373	2	0	25	1	1	1
1011D25	1	1	0	0	0	0	1	1	1	0	0	0	1	1	0	1	1	0	0	1	0	0	1	0	1	0	0	0	0	0	0	0	0	0	5	6	3	0	1	0	-.628001525653729	1.70743209148211	-.560007598398373	4	0	7	1	1	1
1011D31	1	1	0	0	0	0	0	1	1	0	0	0	1	0	0	0	0	0	0	1	0	0	1	0	0	1	0	0	0	0	0	0	1	0	3	3	1	0	0	0	-.628001525653729	-.585473012396228	-.560007598398373	3	0	5	1	1	1
1022A15	1	0	0	0	0	0	1	0	1	0	1	1	1	0	0	1	0	0	0	0	0	0	1	2	0	2	1	0	0	0	1	0	1	2	4	3	1	0	0	0	-.628001525653729	-.585473012396228	-.560007598398373	2	0	14	2	1	1
1022B8	1	0	0	0	0	0	0	1	1	0	0	0	0	0	0	1	0	0	0	0	0	0	1	0	0	0	0	0	0	0	0	0	1	1	3	7	3	0	1	0	-.628001525653729	1.70743209148211	-.560007598398373	2	0	4	2	1	0
1022C21	1	0	0	0	0	0	0	0	1	0	0	0	0	0	0	0	0	1	0	0	0	0	0	0	0	0	0	0	0	0	0	0	0	0	4	2	1	0	0	0	-.628001525653729	-.585473012396228	-.560007598398373	1	0	1	2	1	1
1022D2	1	1	0	0	1	0	0	1	0	0	0	0	1	0	0	1	0	1	0	0	0	0	0	0	1	0	0	0	0	0	0	0	1	0	4	6	3	0	1	0	-.628001525653729	1.70743209148211	-.560007598398373	3	0	5	2	1	1
1022D13	1	1	0	1	0	0	1	0	1	0	1	0	2	1	0	1	1	2	0	1	2	1	1	1	1	2	1	2	1	1	0	1	0	0	5	7	3	0	1	0	-.628001525653729	1.70743209148211	-.560007598398373	4	0	23	2	1	1
1033B14	1	0	0	0	0	0	0	0	0	0	0	0	0	0	0	0	0	0	0	0	0	0	0	0	0	0	0	0	0	0	0	0	0	0	1	1	1	0	0	0	-.628001525653729	-.585473012396228	-.560007598398373	0	0	0	3	1	1
1033C22	1	0	0	0	0	0	0	0	0	0	0	0	0	0	0	0	0	0	0	0	0	0	0	0	0	0	0	0	0	0	0	0	0	0	1	1	1	0	0	0	-.628001525653729	-.585473012396228	-.560007598398373	0	0	0	3	1	1
1033D3	1	0	0	0	0	0	0	0	1	0	0	0	1	0	0	0	1	1	0	0	0	0	1	0	0	0	1	0	1	0	0	0	0	0	4	6	3	0	1	0	-.628001525653729	1.70743209148211	-.560007598398373	1	0	6	3	1	1
1033D20	1	1	1	1	1	0	1	1	1	0	1	0	1	0	1	1	0	1	1	1	0	1	1	1	1	0	0	0	1	0	0	0	0	0	8	6	3	0	1	0	-.628001525653729	1.70743209148211	-.560007598398373	7	1	12	2	1	1
1033D27	1	1	0	0	1	0	1	0	1	0	1	0	1	2	1	1	0	2	1	1	0	0	2	1	0	1	2	1	2	0	1	1	0	2	6	6	3	0	1	0	-.628001525653729	1.70743209148211	-.560007598398373	4	0	23	3	1	1
1044A3	1	0	0	0	0	0	0	1	0	0	0	0	1	1	1	0	0	0	0	0	0	0	1	0	0	0	0	0	0	0	0	0	1	0	3	6	3	0	1	0	-.628001525653729	1.70743209148211	-.560007598398373	1	0	5	4	1	1
1044B2	1	0	0	0	0	0	0	0	1	0	2	0	2	2	0	2	0	2	0	0	2	0	2	2	0	2	0	0	2	0	0	0	2	2	4	2	1	0	0	0	-.628001525653729	-.585473012396228	-.560007598398373	1	0	24	4	1	0
1044B10	1	1	0	1	0	0	0	0	0	0	0	0	0	0	0	0	0	0	0	0	0	0	0	0	0	0	0	0	0	0	0	0	0	0	4	5	2	1	0	0	1.59180411070087	-.585473012396228	-.560007598398373	2	0	0	4	1	0
1044E13	1	0	0	0	0	0	0	1	1	0	1	1	0	1	1	0	0	0	1	0	0	0	1	1	0	0	0	0	1	1	0	0	0	1	2	4	2	1	0	0	1.59180411070087	-.585473012396228	-.560007598398373	2	0	10	3	1	1
1122A17	1	1	0	0	0	0	0	0	0	0	1	0	1	1	1	1	0	1	0	1	0	0	1	0	0	1	1	0	1	1	0	0	1	1	3	4	2	1	0	0	1.59180411070087	-.585473012396228	-.560007598398373	1	0	14	2	1	1
1122B17	1	1	1	1	0	0	1	0	1	1	1	1	2	1	2	1	2	1	0	1	1	1	2	1	1	1	2	0	1	1	2	2	1	1	5	3	1	0	0	0	-.628001525653729	-.585473012396228	-.560007598398373	6	1	29	2	1	1
1122D28	1	0	0	0	1	0	0	1	1	0	0	0	0	0	1	0	1	0	0	0	0	0	0	0	1	0	0	1	0	0	0	0	1	1	4	8	4	0	0	1	-.628001525653729	-.585473012396228	1.7850747256306	3	0	6	2	1	1
1133A16	1	1	0	0	0	0	0	1	1	0	1	0	1	0	1	1	0	0	0	1	0	0	1	1	0	0	1	0	1	0	0	0	0	0	2	1	1	0	0	0	-.628001525653729	-.585473012396228	-.560007598398373	3	0	9	3	1	1
12343D33	1	0	0	0	0	0	0	0	0	0	0	0	0	0	0	0	0	0	0	0	0	0	0	0	0	0	0	0	0	0	0	0	0	0	1	1	1	0	0	0	-.628001525653729	-.585473012396228	-.560007598398373	0	0	0	4	1	1
1161P28	1	0	1	1	1	0	0	0	1	0	2	1	1	2	2	1	0	0	0	1	0	0	2	2	2	1	2	1	2	0	1	0	1	2	3	4	2	1	0	0	1.59180411070087	-.585473012396228	-.560007598398373	4	0	26	1	1	1
1383W16	1	0	0	0	0	0	0	0	0	0	0	0	0	0	0	0	0	0	0	0	0	0	0	0	0	0	0	0	0	0	0	0	0	0	1	1	1	0	0	0	-.628001525653729	-.585473012396228	-.560007598398373	0	0	0	1	1	1
3242D18	1	0	0	1	1	0	1	0	0	1	0	0	0	1	0	1	0	0	0	0	0	0	1	0	0	1	0	0	0	0	0	1	0	0	2	6	3	0	1	0	-.628001525653729	1.70743209148211	-.560007598398373	4	0	5	2	1	1
8343D28	1	1	0	1	0	0	0	1	1	0	1	1	1	1	2	1	0	1	1	0	0	1	1	1	0	1	2	1	2	1	2	0	1	1	6	5	2	1	0	0	1.59180411070087	-.585473012396228	-.560007598398373	4	0	23	4	1	1
1474T27	1	0	0	0	0	0	0	0	0	0	0	0	0	0	0	0	0	0	0	0	0	0	0	0	0	0	0	0	0	0	0	0	0	0	7	14	4	0	0	1	-.628001525653729	-.585473012396228	1.7850747256306	0	0	0	4	1	1
6242D13	1	1	0	1	1	0	0	0	1	0	1	0	1	1	1	0	0	0	1	0	0	0	1	1	1	1	1	1	0	0	0	0	1	1	7	9	4	0	0	1	-.628001525653729	-.585473012396228	1.7850747256306	4	0	13	2	1	0
911D13	1	0	0	1	0	0	0	0	0	0	0	0	0	0	0	1	1	0	0	0	0	0	0	0	0	1	0	0	0	0	0	0	0	0	3	1	1	0	0	0	-.628001525653729	-.585473012396228	-.560007598398373	1	0	3	1	1	1
1044A5	1	1	0	0	0	0	0	0	1	0	1	0	1	1	0	0	0	0	0	1	0	0	1	2	0	1	2	0	1	0	0	0	0	0	7	3	1	0	0	0	-.628001525653729	-.585473012396228	-.560007598398373	2	0	11	4	1	1
5232C5	1	0	0	0	0	0	0	0	0	0	0	0	0	0	2	0	0	1	0	0	0	1	0	0	0	0	1	0	1	2	1	0	1	0	1	1	1	0	0	0	-.628001525653729	-.585473012396228	-.560007598398373	0	0	10	2	1	1
1454K27	1	0	0	0	0	1	0	1	1	0	1	1	2	1	0	0	1	1	0	0	1	1	2	2	0	0	1	0	1	0	0	1	0	0	6	5	2	1	0	0	1.59180411070087	-.585473012396228	-.560007598398373	3	0	16	4	1	0
6333C14	1	1	1	1	1	1	1	1	1	0	0	2	2	2	2	2	2	2	2	2	1	1	2	2	2	1	2	2	1	0	1	2	1	1	10	6	3	0	1	0	-.628001525653729	1.70743209148211	-.560007598398373	8	1	37	4	1	1
7212A8	1	1	0	0	0	0	0	0	0	0	0	0	2	1	1	0	0	0	0	1	0	1	1	0	1	0	1	1	1	0	1	0	1	0	6	5	2	1	0	0	1.59180411070087	-.585473012396228	-.560007598398373	1	0	13	2	1	1
7242D2	1	0	0	0	0	0	1	0	1	0	0	0	0	2	1	1	0	0	0	0	0	0	1	1	0	1	0	0	0	0	1	0	1	2	4	7	3	0	1	0	-.628001525653729	1.70743209148211	-.560007598398373	2	0	11	2	1	1
922D24	1	0	1	0	1	0	0	0	0	0	1	0	1	1	2	2	1	2	0	0	0	0	2	2	1	0	0	1	1	1	0	0	0	0	4	3	1	0	0	0	-.628001525653729	-.585473012396228	-.560007598398373	2	0	18	2	1	1
1033B22	1	0	0	0	1	1	0	0	0	0	0	0	1	1	2	2	2	2	1	0	1	0	1	1	0	1	1	0	1	0	1	.309532062391681	0	0	4	7	3	0	1	0	-.628001525653729	1.70743209148211	-.560007598398373	2	0	18.3095320623917	3	1	1
1122E28	1	0	0	0	0	0	0	0	1	0	1	0	1	0	1	1	1	1	1	1	0	0	1	1	1	1	1	1	0	0	0	0	1	1	6	3	1	0	0	0	-.628001525653729	-.585473012396228	-.560007598398373	1	0	16	2	1	1
1133B31	1	1	0	0	1	0	0	1	0	0	0	0	1	1	1	0	1	1	0	0	0	0	0	0	0	0	0	0	0	0	0	0	0	0	4	3	1	0	0	0	-.628001525653729	-.585473012396228	-.560007598398373	3	0	5	3	1	1
1282W17	1	1	0	0	1	0	0	1	1	1	1	0	2	2	1	2	2	1	1	1	0	0	1	1	0	1	0	0	1	0	1	0	2	2	7	9	4	0	0	1	-.628001525653729	-.585473012396228	1.7850747256306	5	1	22	2	1	1
4232C19	1	1	1	1	0	0	0	0	0	0	1	1	0	1	1	1	1	1	1	1	1	0	1	0	0	1	1	0	1	0	0	0	0	0	6	3	1	0	0	0	-.628001525653729	-.585473012396228	-.560007598398373	3	0	14	3	1	1
1022B21	1	0	0	0	0	0	1	0	1	0	1	0	0	1	0	1	1	1	0	0	0	0	0	1	1	0	1	1	0	0	0	0	1	1	2	4	2	1	0	0	1.59180411070087	-.585473012396228	-.560007598398373	2	0	11	1	1	1
1033C24	1	0	0	0	0	0	0	0	0	0	0	0	0	0	0	0	0	0	0	0	0	0	0	1	0	0	0	0	0	0	0	0	0	0	2	7	3	0	1	0	-.628001525653729	1.70743209148211	-.560007598398373	0	0	1	3	1	1
1044C14	1	1	0	0	0	0	0	0	0	0	0	0	1	1	1	2	0	1	0	0	1	0	1	1	0	0	1	0	0	0	1	0	0	0	4	5	2	1	0	0	1.59180411070087	-.585473012396228	-.560007598398373	1	0	11	4	1	1
1122E27	1	1	0	1	0	0	0	0	1	0	0	0	1	1	0	1	1	0	0	0	0	1	0	0	0	0	0	1	0	0	1	0	1	0	4	4	2	1	0	0	1.59180411070087	-.585473012396228	-.560007598398373	3	0	8	3	1	0
1282W31	1	1	0	0	0	0	1	1	1	0	0	0	2	2	2	1	0	1	0	1	1	0	0	1	0	1	1	1	1	1	2	0	1	1	8	7	3	0	1	0	-.628001525653729	1.70743209148211	-.560007598398373	4	0	20	3	1	1
1353K26	1	0	0	0	0	0	0	0	1	0	0	0	1	1	1	0	1	0	0	1	0	0	0	0	0	0	0	0	0	0	0	1	1	0	4	8	4	0	0	1	-.628001525653729	-.585473012396228	1.7850747256306	1	0	7	4	1	1
1353K32	1	1	0	0	0	1	0	1	1	0	1	0	2	1	1	1	1	0	0	1	0	0	1	2	0	0	1	0	1	0	0	0	1	1	8	8	4	0	0	1	-.628001525653729	-.585473012396228	1.7850747256306	4	0	15	4	1	1
1373T24	1	0	0	1	0	0	0	0	0	0	1	0	0	1	1	0	0	0	0	0	0	0	0	0	1	0	1	1	1	1	0	0	1	1	4	4	2	1	0	0	1.59180411070087	-.585473012396228	-.560007598398373	1	0	10	3	1	1
1383W91	1	1	1	1	1	1	1	1	1	1	0	0	1	1	1	0	0	0	0	0	0	0	0	0	0	1	1	1	1	1	1	1	1	1	15	14	4	0	0	1	-.628001525653729	-.585473012396228	1.7850747256306	9	1	12	2	1	1
2121B25	1	1	1	1	0	1	0	1	1	1	0	0	2	1	1	2	1	1	0	2	1	2	1	1	2	1	1	2	0	1	0	0	0	1	11	2	1	0	0	0	-.628001525653729	-.585473012396228	-.560007598398373	7	1	23	1	1	1
2212A30	1	1	1	0	0	0	0	0	1	1	1	0	1	.796321998612075	1	1	0	0	1	1	0	0	1	0	1	0	1	1	0	0	0	0	1	0	7	9	4	0	0	1	-.628001525653729	-.585473012396228	1.7850747256306	4	0	11.7963219986121	3	1	0
2242D31	1	1	1	1	1	1	1	1	1	1	1	1	1	1	1	1	1	1	1	1	1	1	1	1	1	1	1	1	1	1	1	1	1	1	10	5	2	1	0	0	1.59180411070087	-.585473012396228	-.560007598398373	9	1	24	2	1	1
2313A22	1	0	0	0	0	0	0	0	0	0	0	0	0	0	0	0	0	0	0	0	0	0	0	0	0	1	1	1	1	1	1	1	1	1	5	7	3	0	1	0	-.628001525653729	1.70743209148211	-.560007598398373	0	0	9	4	1	1
2313A26	1	1	1	1	1	0	0	0	0	0	0	0	0	0	0	0	0	0	1	2	0	1	1	0	0	0	0	0	0	0	0	0	0	0	1	4	2	1	0	0	1.59180411070087	-.585473012396228	-.560007598398373	4	0	5	4	1	0
2323B27	1	0	0	1	1	1	1	0	1	1	1	0	1	1	0	2	0	1	0	0	0	1	1	1	0	2	1	0	1	0	1	0	2	1	5	6	3	0	1	0	-.628001525653729	1.70743209148211	-.560007598398373	6	1	17	4	1	1
2333C30	1	0	0	0	1	0	1	0	1	0	0	1	1	1	0	1	1	1	0	0	1	0	1	1	0	1	0	0	0	0	0	1	0	1	4	10	4	0	0	1	-.628001525653729	-.585473012396228	1.7850747256306	3	0	12	3	1	1
2414A26	1	1	0	0	0	1	0	0	1	0	1	0	1	1	0	1	0	0	1	1	0	0	0	0	0	0	0	0	0	0	0	0	0	0	7	8	4	0	0	1	-.628001525653729	-.585473012396228	1.7850747256306	3	0	6	4	1	0
2424B22	1	0	0	0	0	1	0	0	1	0	0	0	0	1	1	1	1	1	0	1	1	1	0	1	1	1	0	0	1	1	1	1	0	0	2	4	2	1	0	0	1.59180411070087	-.585473012396228	-.560007598398373	2	0	15	4	1	1
2444D10	1	1	1	1	0	1	0	1	1	0	1	1	1	1	1	1	0	1	0	0	0	0	1	1	1	1	1	1	1	1	0	0	1	1	3	6	3	0	1	0	-.628001525653729	1.70743209148211	-.560007598398373	6	1	17	4	1	1
3111A1	1	1	1	0	1	1	0	0	1	1	1	0	1	1	1	1	1	1	1	2	1	2	2	1	1	1	1	1	2	1	0	0	1	1	3	5	2	1	0	0	1.59180411070087	-.585473012396228	-.560007598398373	6	1	25	1	1	1
3111A11	1	0	0	0	0	0	1	0	1	0	0	0	2	1	1	1	0	0	0	1	2	0	0	0	1	1	1	1	1	2	2	0	2	1	4	5	2	1	0	0	1.59180411070087	-.585473012396228	-.560007598398373	2	0	20	2	1	1
3121B29	1	1	0	1	0	0	0	0	1	0	0	0	1	1	2	1	0	0	0	0	0	1	1	1	1	1	0	0	2	0	0	0	2	0	4	3	1	0	0	0	-.628001525653729	-.585473012396228	-.560007598398373	3	0	14	3	1	0
3141D30	1	0	0	0	0	0	0	0	1	0	0	0	1	0	0	1	2	0	0	1	0	0	1	0	0	0	0	0	0	0	1	0	1	1	2	2	1	0	0	0	-.628001525653729	-.585473012396228	-.560007598398373	1	0	9	1	1	1
3222B20	1	1	0	0	1	0	1	1	1	0	1	0	1	1	2	1	1	1	1	2	1	1	2	1	1	2	2	1	1	0	1	1	2	1	6	5	2	1	0	0	1.59180411070087	-.585473012396228	-.560007598398373	5	1	28	3	1	1
3242D2	1	1	0	0	0	1	1	0	1	1	0	0	0	0	1	1	1	1	0	1	1	0	1	1	1	1	0	0	0	0	1	0	1	1	5	5	2	1	0	0	1.59180411070087	-.585473012396228	-.560007598398373	5	1	13	4	1	1
3242D23	1	0	1	1	0	0	0	1	0	0	0	0	1	1	1	0	0	0	0	0	0	1	1	1	1	1	1	0	1	1	0	0	1	0	6	5	2	1	0	0	1.59180411070087	-.585473012396228	-.560007598398373	3	0	12	3	1	1
3333C25	1	1	0	0	0	1	0	0	0	0	0	0	1	1	0	0	0	0	0	1	0	0	0	0	0	0	0	0	0	0	0	0	1	0	4	2	1	0	0	0	-.628001525653729	-.585473012396228	-.560007598398373	2	0	4	3	1	1
3434C15	1	0	0	0	0	0	0	0	1	0	0	1	0	0	0	0	0	0	0	0	0	0	1	0	0	0	0	0	0	0	0	1	0	1	3	5	2	1	0	0	1.59180411070087	-.585473012396228	-.560007598398373	1	0	4	4	1	1
3444D31	1	0	0	0	0	0	0	0	0	0	1	0	1	2	0	1	1	0	0	0	0	0	1	0	0	0	0	0	0	0	1	0	1	1	4	11	4	0	0	1	-.628001525653729	-.585473012396228	1.7850747256306	0	0	10	4	1	1
4212A20	1	0	0	0	0	1	0	0	1	0	0	0	1	1	2	1	2	1	0	0	0	0	1	0	0	2	1	0	1	0	0	0	2	2	8	14	4	0	0	1	-.628001525653729	-.585473012396228	1.7850747256306	2	0	17	2	1	1
5212A6	1	1	1	0	0	1	0	0	1	0	2	2	2	2	2	2	2	2	2	0	0	0	2	2	2	2	2	2	2	2	2	0	2	2	6	11	4	0	0	1	-.628001525653729	-.585473012396228	1.7850747256306	4	0	40	4	1	1
5242D5	1	1	0	1	0	0	1	1	0	1	1	0	0	2	1	1	0	1	1	2	1	1	2	2	1	1	2	1	2	0	2	2	1	0	7	5	2	1	0	0	1.59180411070087	-.585473012396228	-.560007598398373	5	1	27	3	1	0
5242D26	1	0	0	0	0	0	0	0	1	1	1	0	1	1	0	1	1	0	1	1	0	0	1	1	0	0	0	0	0	0	0	0	1	1	4	2	1	0	0	0	-.628001525653729	-.585473012396228	-.560007598398373	2	0	11	3	1	1
6212A10	1	1	0	0	0	0	0	0	0	0	0	1	2	0	1	0	0	0	0	1	0	0	0	0	0	2	1	0	1	1	0	0	0	0	8	3	1	0	0	0	-.628001525653729	-.585473012396228	-.560007598398373	1	0	10	3	1	1
6232C10	1	0	0	0	0	0	0	0	0	0	1	1	1	1	0	1	0	0	0	0	0	0	0	1	0	0	0	0	0	0	1	0	1	0	5	11	4	0	0	1	-.628001525653729	-.585473012396228	1.7850747256306	0	0	8	2	1	0
6242D22	1	1	0	0	0	0	0	0	1	0	1	1	0	2	1	2	1	2	0	0	0	0	2	1	0	2	1	0	1	1	1	1	2	1	4	6	3	0	1	0	-.628001525653729	1.70743209148211	-.560007598398373	2	0	23	4	1	1
6323B9	1	1	0	0	0	0	0	0	1	1	0	0	1	1	0	0	0	1	1	0	0	0	1	1	0	0	0	0	1	0	1	1	1	1	5	5	2	1	0	0	1.59180411070087	-.585473012396228	-.560007598398373	3	0	11	3	1	1
6333C3	1	0	0	0	0	0	0	0	1	0	1	0	0	0	1	1	0	0	0	0	0	0	0	0	0	1	0	0	0	0	0	0	1	0	4	7	3	0	1	0	-.628001525653729	1.70743209148211	-.560007598398373	1	0	5	3	1	1
6333C5	1	1	0	0	0	0	0	0	1	0	0	0	0	0	0	0	0	1	0	0	0	0	0	1	0	0	0	0	0	1	1	0	0	0	4	5	2	1	0	0	1.59180411070087	-.585473012396228	-.560007598398373	2	0	4	4	1	1
6343D9	1	1	0	0	0	0	0	0	0	0	1	0	1	1	0	0	0	0	1	2	0	0	1	1	0	0	0	0	1	0	1	1	1	0	8	3	1	0	0	0	-.628001525653729	-.585473012396228	-.560007598398373	1	0	12	4	1	1
6343D10	1	0	0	0	0	0	0	0	0	0	1	0	0	0	1	0	0	1	0	0	0	0	0	0	0	1	0	0	1	0	0	1	1	1	4	9	4	0	0	1	-.628001525653729	-.585473012396228	1.7850747256306	0	0	8	3	1	1
7212A4	1	1	0	1	0	0	1	0	1	1	2	2	2	2	1	2	1	2	0	1	2	0	2	1	0	1	0	0	0	2	0	2	0	0	4	7	3	0	1	0	-.628001525653729	1.70743209148211	-.560007598398373	5	1	25	4	1	1
7212A5	1	0	0	1	0	0	1	0	1	0	1	0	1	1	1	1	1	1	0	0	1	0	1	1	0	1	1	1	1	0	2	1	1	1	5	6	3	0	1	0	-.628001525653729	1.70743209148211	-.560007598398373	3	0	19	2	1	1
7222B2	1	0	0	0	0	0	0	0	1	0	1	0	0	0	0	1	0	1	1	0	0	0	0	0	0	0	1	0	0	0	1	0	1	0	3	4	2	1	0	0	1.59180411070087	-.585473012396228	-.560007598398373	1	0	7	3	1	1
8222B17	1	1	0	1	0	0	0	1	1	0	1	1	0	0	1	2	1	0	2	1	0	2	2	1	0	0	2	0	0	1	0	1	1	2	5	5	2	1	0	0	1.59180411070087	-.585473012396228	-.560007598398373	4	0	21	2	1	1
8232C16	1	1	0	1	0	0	1	0	1	0	1	1	2	2	0	2	2	2	0	1	1	0	2	2	1	2	2	2	2	2	2	2	2	1	8	3	1	0	0	0	-.628001525653729	-.585473012396228	-.560007598398373	4	0	36	2	1	1
8343D19	1	0	0	0	0	0	0	0	0	1	0	0	1	1	0	0	0	0	0	1	0	0	0	0	0	0	0	0	0	0	0	0	0	1	6	5	2	1	0	0	1.59180411070087	-.585473012396228	-.560007598398373	1	0	4	2	1	1
8343D27	1	1	0	0	0	0	0	0	1	0	1	0	0	1	0	1	0	0	0	1	0	0	0	0	0	1	1	0	0	0	0	1	0	0	4	3	1	0	0	0	-.628001525653729	-.585473012396228	-.560007598398373	2	0	7	3	1	1
911A27	1	1	0	0	0	1	1	0	1	0	1	0	0	0	1	1	0	1	0	0	0	0	1	1	1	1	1	1	1	1	0	1	1	0	7	5	2	1	0	0	1.59180411070087	-.585473012396228	-.560007598398373	4	0	14	4	1	1
911C15	1	1	0	1	0	0	0	0	1	0	0	0	0	0	0	2	0	0	0	1	0	0	1	2	1	2	1	0	1	0	0	0	2	1	5	5	2	1	0	0	1.59180411070087	-.585473012396228	-.560007598398373	3	0	14	1	1	1
911D16	1	0	0	0	1	0	0	1	1	0	0	0	2	1	0	2	1	2	0	0	2	1	1	1	0	1	1	0	0	1	2	2	1	0	7	6	3	0	1	0	-.628001525653729	1.70743209148211	-.560007598398373	3	0	21	1	1	1
922D29	1	1	1	0	0	0	0	0	1	0	1	0	1	0	0	0	1	0	0	0	0	0	0	0	0	0	0	0	0	0	0	0	0	0	3	2	1	0	0	0	-.628001525653729	-.585473012396228	-.560007598398373	3	0	3	2	1	1
944D24	1	0	0	0	0	0	0	0	0	0	0	0	0	0	0	0	0	0	0	0	0	0	0	0	0	0	0	0	0	0	0	0	0	0	3	3	1	0	0	0	-.628001525653729	-.585473012396228	-.560007598398373	0	0	0	4	1	1
1011A29	1	1	0	0	0	0	0	0	0	0	0	0	1	0	0	0	0	0	0	0	0	0	0	1	1	0	0	0	0	0	0	0	0	0	4	4	2	1	0	0	1.59180411070087	-.585473012396228	-.560007598398373	1	0	3	1	1	1
1011B1	1	1	0	1	1	0	0	1	1	0	1	0	1	1	1	0	1	1	1	1	1	1	1	1	1	1	1	0	1	1	0	1	1	1	7	5	2	1	0	0	1.59180411070087	-.585473012396228	-.560007598398373	5	1	20	2	1	1
1011B10	1	1	0	0	0	1	0	0	0	0	0	0	0	1	1	0	0	1	0	2	0	1	0	0	0	0	0	0	0	0	0	1	0	0	5	4	2	1	0	0	1.59180411070087	-.585473012396228	-.560007598398373	2	0	7	1	1	1
1011C2	1	0	0	1	0	0	0	0	1	0	1	0	0	1	1	2	1	0	0	0	1	0	1	0	0	1	0	1	0	0	0	0	0	1	4	6	3	0	1	0	-.628001525653729	1.70743209148211	-.560007598398373	2	0	11	1	1	1
1011C5	1	1	1	0	1	1	1	1	0	0	0	0	2	0	1	2	2	1	0	2	0	0	2	1	0	0	0	0	1	1	2	0	1	1	4	4	2	1	0	0	1.59180411070087	-.585473012396228	-.560007598398373	6	1	19	1	1	1
1022A6	1	1	0	0	0	0	0	0	0	0	0	0	1	2	0	1	0	0	0	1	0	0	1	2	0	1	1	0	0	0	0	0	1	1	3	6	3	0	1	0	-.628001525653729	1.70743209148211	-.560007598398373	1	0	12	2	1	1
1022B2	1	0	0	0	1	0	0	1	0	1	0	.289510006901311	1	0	1	0	0	1	1	1	0	1	1	0	0	1	0	0	0	0	0	0	1	1	4	4	2	1	0	0	1.59180411070087	-.585473012396228	-.560007598398373	3	0	10.2895100069013	2	1	1
1022C26	1	1	0	1	1	0	0	0	1	0	0	0	0	0	0	1	0	0	0	1	0	1	0	0	0	0	1	0	0	0	0	0	0	0	5	6	3	0	1	0	-.628001525653729	1.70743209148211	-.560007598398373	4	0	4	1	1	0
1033A22	1	0	0	0	0	0	0	0	0	0	0	0	0	0	0	0	0	0	0	0	0	0	0	0	0	0	0	0	0	0	0	0	0	0	1	4	2	1	0	0	1.59180411070087	-.585473012396228	-.560007598398373	0	0	0	3	1	1
1033A23	1	1	0	1	0	0	0	0	0	0	1	0	1	1	1	1	0	1	0	0	0	1	1	1	0	0	0	0	0	1	1	0	1	1	5	6	3	0	1	0	-.628001525653729	1.70743209148211	-.560007598398373	2	0	13	2	1	1
1033D4	1	0	0	0	0	0	0	0	0	0	1	1	1	0	0	0	1	1	0	0	0	0	0	0	0	1	0	0	1	0	0	1	2	2	4	7	3	0	1	0	-.628001525653729	1.70743209148211	-.560007598398373	0	0	12	3	1	0
1044B16	1	0	1	1	0	0	0	0	1	0	0	0	0	1	0	2	0	0	0	0	0	0	2	0	1	0	0	1	0	0	1	0	1	1	6	4	2	1	0	0	1.59180411070087	-.585473012396228	-.560007598398373	3	0	10	4	1	1
1044E26	1	1	0	0	1	0	0	0	1	0	2	1	1	1	2	2	1	1	1	1	1	1	1	1	1	1	1	0	1	1	1	0	1	1	8	6	3	0	1	0	-.628001525653729	1.70743209148211	-.560007598398373	3	0	25	3	1	1
1122B22	1	0	0	0	0	0	0	0	1	0	0	0	1	0	0	1	0	0	1	0	0	0	1	0	0	0	0	0	0	0	0	0	1	1	1	5	2	1	0	0	1.59180411070087	-.585473012396228	-.560007598398373	1	0	6	2	1	1
1133A28	1	0	1	1	1	1	1	1	1	1	0	0	1	1	1	1	1	1	1	2	2	2	2	2	2	1	1	0	1	0	0	0	1	1	1	6	3	0	1	0	-.628001525653729	1.70743209148211	-.560007598398373	8	1	24	4	1	0
1133B22	1	0	0	1	0	1	0	0	1	.093015214384509	0	0	1	2	0	1	0	1	0	0	0	0	1	1	0	1	1	1	1	0	1	1	1	1	3	4	2	1	0	0	1.59180411070087	-.585473012396228	-.560007598398373	3.09301521438451	0	15	3	1	1
1133C24	1	1	0	1	0	0	0	1	1	0	0	1	1	1	1	1	1	1	1	1	0	1	1	1	0	2	1	0	2	2	2	0	2	2	4	5	2	1	0	0	1.59180411070087	-.585473012396228	-.560007598398373	4	0	25	3	1	1
1262P18	1	0	0	0	0	0	0	0	0	0	0	0	1	0	0	0	0	0	0	0	0	0	1	0	0	0	0	0	0	0	0	0	0	0	6	7	3	0	1	0	-.628001525653729	1.70743209148211	-.560007598398373	0	0	2	3	1	1
1262P31	1	0	0	0	0	0	0	0	0	0	0	0	0	0	0	0	0	0	0	0	0	0	0	0	0	0	0	0	0	0	0	0	0	0	4	2	1	0	0	0	-.628001525653729	-.585473012396228	-.560007598398373	0	0	0	3	1	0
1282W26	1	0	0	0	0	0	0	1	0	0	0	0	0	1	0	1	1	1	0	0	0	0	1	0	0	1	0	0	1	0	0	1	1	1	5	1	1	0	0	0	-.628001525653729	-.585473012396228	-.560007598398373	1	0	10	3	1	1
1353K25	1	1	0	1	0	1	0	0	1	0	2	1	1	1	0	1	1	0	1	0	0	2	2	1	1	1	2	1	1	0	1	0	0	1	5	11	4	0	0	1	-.628001525653729	-.585473012396228	1.7850747256306	4	0	21	4	1	0
1454K28	1	1	1	0	0	0	0	0	0	0	1	0	0	1	1	1	1	1	.26408572416177	0	1	0	0	0	0	0	1	1	0	0	0	0	0	0	12	1	1	0	0	0	-.628001525653729	-.585473012396228	-.560007598398373	2	0	9.26408572416177	4	1	1
1484W23	1	0	0	0	0	0	0	0	0	0	0	0	0	0	0	0	0	0	0	0	0	0	2	0	0	0	0	0	2	0	2	0	0	0	15	14	4	0	0	1	-.628001525653729	-.585473012396228	1.7850747256306	0	0	6	4	1	1
2222B20	1	0	0	0	1	0	0	0	0	0	0	0	0	1	0	1	0	0	0	0	0	0	1	0	0	0	0	0	0	0	0	0	1	1	3	8	4	0	0	1	-.628001525653729	-.585473012396228	1.7850747256306	1	0	5	3	1	1
2242D19	1	1	1	1	1	1	1	1	1	1	1	1	1	1	1	1	1	2	2	0	2	1	0	1	2	1	2	0	2	1	2	1	1	1	6	2	1	0	0	0	-.628001525653729	-.585473012396228	-.560007598398373	9	1	28	2	1	1
2414A28	1	1	0	1	0	1	0	0	1	1	1	1	1	1	1	1	1	1	1	1	1	1	1	1	1	1	1	1	2	1	1	0	0	0	5	4	2	1	0	0	1.59180411070087	-.585473012396228	-.560007598398373	5	1	22	4	1	1
2444D14	1	0	0	1	1	1	1	1	1	0	2	2	2	2	2	1	0	1	1	2	2	2	2	2	2	0	1	2	2	2	2	1	1	1	6	6	3	0	1	0	-.628001525653729	1.70743209148211	-.560007598398373	6	1	37	4	1	1
3111A5	1	1	1	0	0	0	1	0	1	0	0	1	1	1	0	2	1	0	1	0	1	0	1	2	1	2	2	0	1	0	0	0	2	2	3	5	2	1	0	0	1.59180411070087	-.585473012396228	-.560007598398373	4	0	21	2	1	1
3222B24	1	1	1	1	0	1	1	1	1	0	1	1	1	1	1	1	1	1	1	1	1	1	1	1	1	1	1	0	0	1	1	0	1	1	3	6	3	0	1	0	-.628001525653729	1.70743209148211	-.560007598398373	7	1	21	2	1	1
3343D11	1	1	1	0	1	0	0	0	1	0	0	0	1	1	1	1	1	0	1	2	0	1	2	2	0	1	1	0	0	0	1	0	2	2	6	11	4	0	0	1	-.628001525653729	-.585473012396228	1.7850747256306	4	0	20	3	1	0
6242D14	1	1	0	0	1	0	0	0	0	1	1	0	1	1	1	1	2	1	0	2	0	0	1	1	0	0	0	1	0	0	0	0	1	1	4	3	1	0	0	0	-.628001525653729	-.585473012396228	-.560007598398373	3	0	15	3	1	1
6242D16	1	1	1	0	1	0	0	0	0	0	1	0	1	2	0	2	1	1	1	1	0	0	2	0	0	0	0	0	2	1	1	0	2	2	4	4	2	1	0	0	1.59180411070087	-.585473012396228	-.560007598398373	3	0	20	2	1	1
6343D4	1	1	0	0	0	0	0	0	0	0	0	1	1	1	0	1	0	1	0	0	0	0	0	1	0	1	0	0	0	0	0	1	1	1	3	8	4	0	0	1	-.628001525653729	-.585473012396228	1.7850747256306	1	0	10	4	1	1
6343D12	1	0	0	0	0	0	0	0	0	0	0	0	0	0	0	0	0	0	0	0	0	0	0	0	0	0	0	0	0	0	0	0	0	0	4	5	2	1	0	0	1.59180411070087	-.585473012396228	-.560007598398373	0	0	0	3	1	0
7232C2	1	1	0	0	0	0	0	1	1	0	2	0	1	2	1	2	0	2	2	1	0	0	2	2	0	1	2	2	2	1	2	1	2	1	8	3	1	0	0	0	-.628001525653729	-.585473012396228	-.560007598398373	3	0	31	2	1	1
8222B30	1	1	0	1	0	0	1	0	1	0	0	0	2	2	2	1	0	1	1	1	1	0	1	1	1	2	1	0	2	0	1	0	1	1	7	4	2	1	0	0	1.59180411070087	-.585473012396228	-.560007598398373	4	0	22	3	1	1
1011D4	1	0	0	0	0	1	1	1	0	0	0	0	1	1	2	1	0	1	0	1	0	0	1	1	0	0	1	0	0	1	1	0	1	1	3	4	2	1	0	0	1.59180411070087	-.585473012396228	-.560007598398373	3	0	14	1	1	1
1022A18	1	1	0	1	0	0	1	1	1	0	0	0	1	0	0	1	0	1	0	2	0	0	1	1	0	1	0	0	1	0	1	0	1	1	5	8	4	0	0	1	-.628001525653729	-.585473012396228	1.7850747256306	5	1	12	3	1	0
1022A33	1	1	0	0	0	0	1	0	1	0	1	0	1	1	1	1	1	1	1	0	1	1	1	1	2	1	0	1	2	1	1	1	2	1	4	9	4	0	0	1	-.628001525653729	-.585473012396228	1.7850747256306	3	0	24	2	1	1
1022B24	1	0	0	0	1	0	0	0	1	0	0	0	1	0	0	1	1	1	1	1	0	0	1	0	1	0	0	0	0	0	0	1	0	1	3	6	3	0	1	0	-.628001525653729	1.70743209148211	-.560007598398373	2	0	10	2	1	1
1022C25	1	1	0	1	1	0	.211545108883512	0	1	0	1	0	1	0	0	0	0	0	1	1	0	1	0	0	0	1	1	0	0	0	0	0	0	0	7	3	1	0	0	0	-.628001525653729	-.585473012396228	-.560007598398373	4.21154510888351	0	7	2	1	1
1033C19	1	1	1	0	1	1	0	1	1	1	0	0	2	1	0	0	1	1	1	2	0	0	0	0	1	0	0	1	0	0	0	0	0	0	3	2	1	0	0	0	-.628001525653729	-.585473012396228	-.560007598398373	7	1	10	4	1	1
1033D7	1	0	0	1	0	1	0	0	1	0	0	0	0	0	0	1	0	1	0	1	0	0	1	1	1	1	1	0	0	0	1	0	1	0	4	8	4	0	0	1	-.628001525653729	-.585473012396228	1.7850747256306	3	0	10	3	1	1
1122A33	1	1	0	0	0	0	0	0	1	0	0	0	1	0	1	1	0	1	0	0	0	0	1	1	0	0	1	0	0	0	0	0	0	0	4	4	2	1	0	0	1.59180411070087	-.585473012396228	-.560007598398373	2	0	7	2	1	1
1122D16	1	1	0	0	0	0	0	0	1	0	1	0	1	0	0	2	0	0	0	0	0	1	0	2	1	0	2	0	1	0	0	0	0	0	5	6	3	0	1	0	-.628001525653729	1.70743209148211	-.560007598398373	2	0	11	2	1	0
12333C23	1	1	0	0	0	1	1	1	1	0	0	0	0	0	1	1	1	0	1	1	0	1	1	1	0	1	0	0	1	0	0	0	1	1	10	6	3	0	1	0	-.628001525653729	1.70743209148211	-.560007598398373	5	1	12	4	1	0
1151K17	1	0	0	0	0	0	0	0	1	0	1	0	0	1	0	0	0	0	0	0	0	0	0	1	0	1	1	0	1	0	0	0	0	0	4	3	1	0	0	0	-.628001525653729	-.585473012396228	-.560007598398373	1	0	6	1	1	1
1161P21	1	0	0	1	0	0	1	0	1	0	0	1	1	1	0	0	1	1	0	0	0	0	1	1	1	1	1	0	1	0	0	0	1	1	5	3	1	0	0	0	-.628001525653729	-.585473012396228	-.560007598398373	3	0	13	1	1	1
1181W29	1	1	0	0	0	0	0	0	1	0	0	0	1	1	0	1	0	0	0	1	1	0	0	0	0	0	0	1	1	0	0	1	1	1	4	5	2	1	0	0	1.59180411070087	-.585473012396228	-.560007598398373	2	0	10	2	1	1
1181W32	1	1	1	1	1	1	1	1	1	0	1	1	1	1	1	1	1	1	1	1	1	1	1	1	1	0	2	2	2	0	1	2	2	1	11	7	3	0	1	0	-.628001525653729	1.70743209148211	-.560007598398373	8	1	27	3	1	0
1252K19	1	1	0	1	0	0	0	1	1	0	0	0	1	1	1	0	0	1	0	0	0	0	1	0	1	1	0	1	0	1	0	0	1	2	7	4	2	1	0	0	1.59180411070087	-.585473012396228	-.560007598398373	4	0	12	1	1	0
1252K26	1	1	1	0	0	0	1	0	1	0	1	0	1	1	0	0	1	0	0	1	0	2	1	1	1	0	1	0	1	1	0	0	1	1	7	6	3	0	1	0	-.628001525653729	1.70743209148211	-.560007598398373	4	0	15	3	1	1
1282W22	1	0	0	0	0	0	0	0	0	0	0	0	0	1	1	1	1	0	1	1	0	0	1	1	0	1	1	1	1	1	2	1	2	1	8	6	3	0	1	0	-.628001525653729	1.70743209148211	-.560007598398373	0	0	19	2	1	1
1282W35	1	0	0	0	0	0	0	0	0	0	0	0	0	1	0	0	0	0	0	0	0	0	0	0	0	0	0	0	0	0	0	0	0	0	4	2	1	0	0	0	-.628001525653729	-.585473012396228	-.560007598398373	0	0	1	2	1	1
1373T34	1	1	0	1	1	0	0	0	0	0	1	0	1	0	1	1	1	1	0	0	1	1	1	1	0	0	0	0	0	0	1	0	1	1	7	7	3	0	1	0	-.628001525653729	1.70743209148211	-.560007598398373	3	0	13	3	1	1
1383W18	1	0	0	0	0	0	0	1	1	0	0	0	1	1	1	1	0	1	0	1	0	1	1	0	0	1	0	0	0	0	0	0	0	0	5	3	1	0	0	0	-.628001525653729	-.585473012396228	-.560007598398373	2	0	9	3	1	0
1454K33	1	0	0	0	0	1	0	0	0	0	0	0	1	2	0	0	0	0	1	0	0	0	1	0	0	0	0	0	1	0	0	0	1	0	10	5	2	1	0	0	1.59180411070087	-.585473012396228	-.560007598398373	1	0	7	4	1	0
1464P31	1	0	0	1	0	0	0	0	0	0	1	1	0	1	0	0	0	0	0	0	0	0	0	0	0	1	1	0	1	0	0	0	0	0	4	4	2	1	0	0	1.59180411070087	-.585473012396228	-.560007598398373	1	0	6	4	1	1
1474T20	1	0	0	1	0	0	0	0	0	0	0	0	0	1	0	0	1	0	0	0	0	0	0	0	0	0	0	0	0	0	0	0	0	0	5	5	2	1	0	0	1.59180411070087	-.585473012396228	-.560007598398373	1	0	2	4	1	1
2121B15	1	1	0	1	0	0	1	1	1	0	0	0	2	2	1	0	0	1	0	2	1	1	2	2	1	2	2	0	1	2	0	0	1	1	8	4	2	1	0	0	1.59180411070087	-.585473012396228	-.560007598398373	5	1	24	1	1	1
2121B21	1	0	0	0	0	0	0	0	0	0	1	1	1	1	2	2	2	2	0	0	1	0	1	1	0	1	1	0	0	0	1	0	2	2	4	5	2	1	0	0	1.59180411070087	-.585473012396228	-.560007598398373	0	0	22	2	1	1
2121B26	1	0	1	1	0	1	0	0	1	0	1	0	0	1	0	2	0	0	0	1	0	1	2	1	0	2	1	0	2	2	0	0	2	1	3	4	2	1	0	0	1.59180411070087	-.585473012396228	-.560007598398373	4	0	19	1	1	1
2121B28	1	0	0	0	0	0	1	0	0	0	0	0	0	0	0	1	0	0	0	0	0	2	0	0	0	0	0	0	0	0	0	0	0	0	3	1	1	0	0	0	-.628001525653729	-.585473012396228	-.560007598398373	1	0	3	1	1	1
2131C15	1	1	0	0	0	0	0	0	1	0	1	1	0	2	0	0	0	0	0	0	0	0	1	1	0	1	0	0	1	0	0	0	1	0	5	8	4	0	0	1	-.628001525653729	-.585473012396228	1.7850747256306	2	0	9	1	1	1
2131C22	1	0	0	0	0	0	0	0	1	0	0	0	1	1	0	0	0	0	0	0	0	0	1	0	0	1	0	0	0	0	1	0	1	2	5	1	1	0	0	0	-.628001525653729	-.585473012396228	-.560007598398373	1	0	8	1	1	1
2232C16	1	1	1	1	0	1	1	0	1	1	2	2	2	2	2	2	2	2	2	2	2	2	2	2	2	2	2	2	2	2	2	2	2	2	15	8	4	0	0	1	-.628001525653729	-.585473012396228	1.7850747256306	7	1	48	2	1	1
2333C16	1	0	0	0	0	0	0	0	0	0	0	0	1	1	1	1	0	0	0	0	0	0	1	1	1	1	0	0	0	0	1	0	1	1	5	4	2	1	0	0	1.59180411070087	-.585473012396228	-.560007598398373	0	0	11	3	1	1
3121B30	1	0	0	0	0	0	0	0	1	0	0	0	1	0	0	1	0	1	0	0	0	0	1	1	1	0	0	0	0	0	1	0	1	0	3	5	2	1	0	0	1.59180411070087	-.585473012396228	-.560007598398373	1	0	8	2	1	1
3131C2	1	0	0	0	0	0	0	0	1	0	1	0	0	2	0	0	0	0	0	0	1	1	1	1	1	1	1	0	0	0	2	0	1	1	3	1	1	0	0	0	-.628001525653729	-.585473012396228	-.560007598398373	1	0	14	1	1	1
3141D32	1	1	0	1	0	0	0	0	1	0	0	0	1	1	1	0	1	0	0	0	0	0	1	1	1	0	0	0	1	0	0	0	1	2	1	4	2	1	0	0	1.59180411070087	-.585473012396228	-.560007598398373	3	0	11	1	1	1
3222B29	1	0	0	1	0	0	1	0	1	0	0	0	1	1	0	1	1	0	0	0	0	0	1	1	0	0	0	0	1	0	0	0	1	0	5	7	3	0	1	0	-.628001525653729	1.70743209148211	-.560007598398373	3	0	8	2	1	1
3313A15	1	0	0	0	0	0	0	0	0	0	0	0	0	0	0	0	0	0	0	0	0	0	0	0	0	0	0	0	0	0	0	0	1	1	1	3	1	0	0	0	-.628001525653729	-.585473012396228	-.560007598398373	0	0	2	4	1	1
3313A26	1	0	0	0	0	0	0	0	1	0	1	1	1	1	0	0	1	1	0	0	0	0	1	1	1	0	0	0	0	0	0	0	1	1	5	7	3	0	1	0	-.628001525653729	1.70743209148211	-.560007598398373	1	0	11	3	1	1
3343D1	1	0	0	0	0	0	0	0	0	0	0	0	0	1	0	0	1	0	0	0	0	0	1	1	0	0	0	0	0	0	0	0	1	0	5	3	1	0	0	0	-.628001525653729	-.585473012396228	-.560007598398373	0	0	5	3	1	1
4212A4	1	1	0	0	0	0	1	0	0	0	0	0	1	1	2	1	1	1	0	1	0	0	1	1	1	0	1	0	0	0	1	0	1	2	6	6	3	0	1	0	-.628001525653729	1.70743209148211	-.560007598398373	2	0	16	2	1	1
5212A2	1	1	0	0	0	1	1	0	1	0	0	0	1	0	1	1	0	0	1	2	0	0	0	1	1	1	2	0	0	1	0	0	1	1	4	2	1	0	0	0	-.628001525653729	-.585473012396228	-.560007598398373	4	0	14	2	1	1
5222B15	1	0	0	0	0	0	0	0	1	0	1	0	1	1	0	1	0	0	0	1	0	0	0	0	1	0	0	0	1	0	0	0	0	0	4	5	2	1	0	0	1.59180411070087	-.585473012396228	-.560007598398373	1	0	7	3	1	0
5232C28	1	0	0	0	0	0	0	0	0	0	0	0	0	0	0	0	0	0	0	0	0	0	0	0	0	0	0	0	0	0	0	0	0	0	2	1	1	0	0	0	-.628001525653729	-.585473012396228	-.560007598398373	0	0	0	2	1	1
6222B7	1	1	0	1	1	0	0	1	1	0	0	0	1	1	1	0	0	0	1	1	0	1	1	1	1	0	0	1	0	1	1	0	1	0	5	5	2	1	0	0	1.59180411070087	-.585473012396228	-.560007598398373	5	1	13	3	1	1
6232C17	1	0	0	0	0	0	0	0	0	0	1	1	1	1	1	1	1	1	1	1	1	1	1	1	1	1	1	1	1	1	1	1	1	1	6	3	1	0	0	0	-.628001525653729	-.585473012396228	-.560007598398373	0	0	24	4	1	1
6242D1	1	0	0	0	1	1	0	0	0	0	0	0	1	1	0	0	1	0	1	1	1	0	1	1	1	1	0	0	1	1	1	0	1	1	4	1	1	0	0	0	-.628001525653729	-.585473012396228	-.560007598398373	2	0	15	3	1	1
6242D7	1	0	0	0	0	0	0	0	0	0	1	0	1	0	0	1	0	0	0	0	0	0	1	1	0	0	0	0	0	0	1	1	1	0	4	4	2	1	0	0	1.59180411070087	-.585473012396228	-.560007598398373	0	0	8	3	1	1
6242D19	1	1	0	0	0	1	1	0	0	0	0	0	1	0	0	1	0	0	0	0	0	0	1	1	0	0	0	0	1	0	0	0	1	1	5	4	2	1	0	0	1.59180411070087	-.585473012396228	-.560007598398373	3	0	7	2	1	1
6313A4	1	0	0	1	0	0	0	1	0	0	1	0	1	1	0	1	0	1	0	0	0	1	1	0	0	1	0	0	0	0	1	0	1	1	3	4	2	1	0	0	1.59180411070087	-.585473012396228	-.560007598398373	2	0	11	4	1	1
6323B1	1	0	0	0	0	0	0	0	1	0	1	0	1	0	0	0	1	0	0	0	0	0	0	1	0	1	0	1	0	0	0	0	0	0	4	3	1	0	0	0	-.628001525653729	-.585473012396228	-.560007598398373	1	0	6	4	1	1
8232C21	1	1	0	0	0	1	0	0	0	0	1	1	1	1	0	1	1	1	0	0	0	0	1	1	0	1	1	1	1	1	1	1	1	1	4	3	1	0	0	0	-.628001525653729	-.585473012396228	-.560007598398373	2	0	18	1	1	1
8323B15	1	1	1	1	1	1	1	1	1	0	0	1	1	0	0	0	1	1	0	1	1	0	1	1	1	0	1	1	0	0	1	1	1	1	8	4	2	1	0	0	1.59180411070087	-.585473012396228	-.560007598398373	8	1	15	3	1	1
8343D32	1	1	0	0	0	0	0	1	0	0	1	0	1	0	0	1	0	1	0	2	1	0	0	1	0	1	1	0	1	0	0	0	2	2	6	4	2	1	0	0	1.59180411070087	-.585473012396228	-.560007598398373	2	0	15	2	1	0
922B24	1	1	0	1	1	1	1	0	1	1	2	2	1	2	1	2	2	2	2	2	1	2	2	2	1	1	2	2	2	2	1	2	2	1	7	5	2	1	0	0	1.59180411070087	-.585473012396228	-.560007598398373	7	1	41	2	1	1
933A17	1	1	0	0	0	1	0	0	0	0	0	0	0	1	1	0	1	0	0	1	1	1	1	0	0	1	1	1	1	1	1	0	1	1	6	5	2	1	0	0	1.59180411070087	-.585473012396228	-.560007598398373	2	0	15	3	1	0
944B31	1	1	0	0	0	1	0	0	0	0	2	1	1	0	0	2	1	0	1	1	0	0	0	1	0	1	0	0	1	0	0	1	1	0	6	1	1	0	0	0	-.628001525653729	-.585473012396228	-.560007598398373	2	0	14	4	1	1
1011A6	1	1	0	0	0	0	0	1	1	0	1	0	1	1	0	0	0	1	0	1	0	0	2	0	1	0	1	1	0	1	1	0	2	0	6	4	2	1	0	0	1.59180411070087	-.585473012396228	-.560007598398373	3	0	14	1	1	1
1011A9	1	1	0	0	0	0	1	1	1	0	1	0	2	1	0	1	1	0	1	1	0	1	2	1	1	1	1	0	2	0	1	1	2	1	5	4	2	1	0	0	1.59180411070087	-.585473012396228	-.560007598398373	4	0	22	1	1	1
1011A11	1	1	1	1	0	0	1	0	1	0	0	0	0	0	1	0	1	0	0	0	0	1	1	1	1	0	1	0	1	0	1	0	1	0	3	5	2	1	0	0	1.59180411070087	-.585473012396228	-.560007598398373	5	1	10	1	1	0
1011A27	1	1	1	1	1	1	1	1	1	0	2	0	1	1	1	1	1	1	1	1	1	1	1	1	2	1	2	1	2	2	0	0	1	1	6	8	4	0	0	1	-.628001525653729	-.585473012396228	1.7850747256306	8	1	26	2	1	1
1011B7	1	0	0	0	0	0	0	0	0	0	0	0	0	0	0	0	0	0	0	0	0	0	0	0	0	0	0	0	0	0	0	0	0	0	1	1	1	0	0	0	-.628001525653729	-.585473012396228	-.560007598398373	0	0	0	1	1	1
1011B16	1	0	0	0	0	0	0	1	1	0	0	0	0	1	0	2	0	0	0	0	0	0	2	1	0	0	0	1	2	0	0	0	2	2	1	7	3	0	1	0	-.628001525653729	1.70743209148211	-.560007598398373	2	0	13	1	1	1
1011B32	1	1	0	0	1	1	0	0	1	0	0	0	1	1	1	1	0	0	0	1	0	0	1	0	0	0	0	1	0	0	0	1	2	0	3	5	2	1	0	0	1.59180411070087	-.585473012396228	-.560007598398373	4	0	10	1	1	1
1011D9	1	1	0	0	0	0	0	0	0	0	0	0	1	2	0	1	0	0	0	1	0	0	0	0	0	0	0	0	0	0	0	0	0	0	4	7	3	0	1	0	-.628001525653729	1.70743209148211	-.560007598398373	1	0	5	1	1	1
1022A21	1	1	0	0	0	0	0	0	0	0	1	1	1	1	0	2	2	1	0	0	0	0	1	0	0	1	0	0	0	0	0	0	2	1	5	5	2	1	0	0	1.59180411070087	-.585473012396228	-.560007598398373	1	0	14	2	1	1
1022A24	1	1	1	0	1	0	0	0	1	0	0	0	0	1	0	1	0	0	0	1	0	0	0	1	0	0	0	0	0	0	0	0	1	0	4	4	2	1	0	0	1.59180411070087	-.585473012396228	-.560007598398373	4	0	5	1	1	1
1022B6	1	0	0	1	1	0	1	0	1	0	0	0	0	1	0	1	1	0	0	1	0	1	1	1	0	0	0	0	1	0	1	0	1	1	3	1	1	0	0	0	-.628001525653729	-.585473012396228	-.560007598398373	4	0	11	2	1	1
1022C3	1	1	0	0	0	1	0	1	1	0	0	1	0	1	0	0	0	0	0	2	0	1	0	1	0	0	1	0	1	0	0	0	0	0	4	3	1	0	0	0	-.628001525653729	-.585473012396228	-.560007598398373	4	0	8	2	1	1
1022C20	1	1	1	1	1	0	1	0	1	0	.427683810838799	0	1	1	1	1	0	1	0	1	0	1	2	2	1	1	1	0	1	0	0	0	1	1	4	8	4	0	0	1	-.628001525653729	-.585473012396228	1.7850747256306	6	1	17.4276838108388	1	1	0
1022D4	1	1	1	0	0	1	1	1	1	1	1	0	0	1	1	2	2	2	1	1	2	2	2	1	1	1	2	0	0	2	0	0	2	2	4	8	4	0	0	1	-.628001525653729	-.585473012396228	1.7850747256306	7	1	28	2	1	0
1033A17	1	0	0	1	1	0	0	1	0	0	1	2	0	1	1	0	0	1	1	1	1	0	1	1	0	1	1	1	0	0	1	1	0	1	4	6	3	0	1	0	-.628001525653729	1.70743209148211	-.560007598398373	3	0	17	3	1	1
1033A31	1	0	0	1	0	0	0	0	1	0	1	0	0	1	0	0	0	0	0	1	0	0	0	0	0	0	0	0	0	0	0	0	0	0	4	4	2	1	0	0	1.59180411070087	-.585473012396228	-.560007598398373	2	0	3	3	1	1
1033C8	1	0	0	0	1	0	0	1	0	0	0	1	1	1	2	1	0	2	1	2	0	0	1	0	0	0	1	2	1	1	2	0	1	1	6	4	2	1	0	0	1.59180411070087	-.585473012396228	-.560007598398373	2	0	21	3	1	1
1033C30	1	0	0	0	0	0	0	0	0	0	2	0	0	0	0	0	0	0	0	0	0	0	0	0	0	0	0	0	0	0	0	0	0	0	5	3	1	0	0	0	-.628001525653729	-.585473012396228	-.560007598398373	0	0	2	4	1	1
1044A21	1	1	1	0	1	1	0	0	0	1	0	1	1	1	1	1	2	1	1	2	1	0	1	1	1	1	0	0	0	0	1	0	0	0	3	14	4	0	0	1	-.628001525653729	-.585473012396228	1.7850747256306	5	1	17	4	1	1
1044C19	1	1	0	0	0	0	1	1	1	0	1	1	1	1	0	0	0	0	0	1	1	0	1	0	0	1	0	0	1	0	1	0	1	1	4	6	3	0	1	0	-.628001525653729	1.70743209148211	-.560007598398373	4	0	12	4	1	1
1122B21	1	0	0	0	0	0	0	0	1	0	0	0	1	0	0	1	0	1	0	1	0	0	1	1	0	0	1	0	1	0	0	0	1	0	4	2	1	0	0	0	-.628001525653729	-.585473012396228	-.560007598398373	1	0	9	2	1	1
1122E17	1	1	1	1	1	0	1	1	1	0	2	2	2	1	2	2	0	0	2	2	0	2	2	2	1	2	2	1	2	2	2	1	2	2	15	7	3	0	1	0	-.628001525653729	1.70743209148211	-.560007598398373	7	1	38	2	1	1
1133A26	1	0	1	0	0	0	0	1	1	0	1	1	0	2	1	2	1	0	0	1	0	0	2	1	0	1	1	0	0	1	1	0	2	1	1	4	2	1	0	0	1.59180411070087	-.585473012396228	-.560007598398373	3	0	19	2	1	1
1133A27	1	0	0	0	0	0	0	0	0	0	0	0	0	0	0	1	0	0	0	0	0	0	0	0	0	0	0	0	0	0	0	0	1	0	3	6	3	0	1	0	-.628001525653729	1.70743209148211	-.560007598398373	0	0	2	3	1	1
1133B26	1	0	0	0	0	0	0	0	1	0	0	0	1	0	0	1	0	1	0	0	0	0	1	1	0	0	1	0	0	0	0	0	1	0	1	2	1	0	0	0	-.628001525653729	-.585473012396228	-.560007598398373	1	0	7	3	1	0
12333C3	1	0	0	0	0	0	0	0	0	1	0	0	0	1	1	1	0	1	1	1	1	0	0	0	1	1	1	1	1	0	2	0	0	0	4	5	2	1	0	0	1.59180411070087	-.585473012396228	-.560007598398373	1	0	14	3	1	0
1181W12	1	0	0	0	0	0	0	0	0	0	0	0	0	0	0	0	0	0	0	0	0	0	0	0	0	0	1	0	0	0	0	0	0	0	2	2	1	0	0	0	-.628001525653729	-.585473012396228	-.560007598398373	0	0	1	1	2	1
1383W14	1	1	0	0	1	1	0	0	0	0	0	0	0	0	0	1	0	0	0	0	0	0	1	1	0	0	1	1	0	0	1	0	1	1	4	1	1	0	0	0	-.628001525653729	-.585473012396228	-.560007598398373	3	0	8	4	2	1
1454K3	1	.446558284330681	.146257330113832	.303762512944425	.203038674033149	.170748533977234	.211545108883512	.205730065585088	.589982728842832	.093015214384509	.427683810838799	.289510006901311	.753282653766413	.796321998612075	.469613259668508	.855167646042171	.649377593360996	.605199306759099	.26408572416177	.627288428324698	.311118784530387	.284628670120898	.863604972375691	.587159130134622	.362223756906077	.590124309392265	.624870466321244	.298894263994471	.534948096885813	.315807679003805	.457439446366782	.309532062391681	.798615916955017	.629847645429363	4.68013816925734	5.77397023191416	3	0	1	0	-.628001525653729	1.70743209148211	-.560007598398373	2.37063845309526	0	12.706345629244	4	2	1
1454K15	1	.446558284330681	.146257330113832	.303762512944425	.203038674033149	.170748533977234	.211545108883512	.205730065585088	.589982728842832	.093015214384509	.427683810838799	.289510006901311	.753282653766413	.796321998612075	.469613259668508	.855167646042171	.649377593360996	.605199306759099	.26408572416177	.627288428324698	.311118784530387	.284628670120898	.863604972375691	.587159130134622	.362223756906077	.590124309392265	.624870466321244	.298894263994471	.534948096885813	.315807679003805	.457439446366782	.309532062391681	.798615916955017	.629847645429363	4.68013816925734	5.77397023191416	3	0	1	0	-.628001525653729	1.70743209148211	-.560007598398373	2.37063845309526	0	12.706345629244	4	2	0
2333C3	1	1	0	0	0	0	0	0	1	0	1	1	1	1	0	0	0	0	0	0	0	0	2	1	0	.590124309392265	.624870466321244	.298894263994471	.534948096885813	.315807679003805	.457439446366782	.309532062391681	.798615916955017	.629847645429363	4.68013816925734	5.77397023191416	3	0	1	0	-.628001525653729	1.70743209148211	-.560007598398373	2	0	11.5600798867404	4	2	1
3343D17	1	0	0	0	0	0	0	0	0	0	0	0	0	0	0	0	0	0	0	0	0	0	0	0	0	0	0	0	0	0	0	0	0	0	1	4	2	1	0	0	1.59180411070087	-.585473012396228	-.560007598398373	0	0	0	4	2	1
3424B22	1	.446558284330681	.146257330113832	.303762512944425	.203038674033149	.170748533977234	.211545108883512	.205730065585088	.589982728842832	.093015214384509	.427683810838799	.289510006901311	.753282653766413	.796321998612075	.469613259668508	.855167646042171	.649377593360996	.605199306759099	.26408572416177	.627288428324698	.311118784530387	.284628670120898	.863604972375691	.587159130134622	.362223756906077	.590124309392265	.624870466321244	.298894263994471	.534948096885813	.315807679003805	.457439446366782	.309532062391681	.798615916955017	.629847645429363	4.68013816925734	5.77397023191416	3	0	1	0	-.628001525653729	1.70743209148211	-.560007598398373	2.37063845309526	0	12.706345629244	4	2	0
4212A8	1	0	0	0	0	0	0	0	0	0	0	0	0	.796321998612075	.469613259668508	.855167646042171	.649377593360996	.605199306759099	.26408572416177	.627288428324698	.311118784530387	.284628670120898	.863604972375691	.587159130134622	.362223756906077	.590124309392265	.624870466321244	.298894263994471	.534948096885813	.315807679003805	.457439446366782	.309532062391681	.798615916955017	.629847645429363	4.68013816925734	5.77397023191416	3	0	1	0	-.628001525653729	1.70743209148211	-.560007598398373	0	0	11.2358691577374	3	2	1
6313A30	1	0	0	0	0	0	0	0	0	0	0	0	0	0	0	0	0	0	0	0	0	0	0	0	0	0	0	0	0	0	0	0	0	0	1	1	1	0	0	0	-.628001525653729	-.585473012396228	-.560007598398373	0	0	0	3	2	0
922A14	1	1	0	1	0	1	0	1	0	1	1	0	1	1	1	1	1	1	0	1	1	0	0	0	0	0	0	0	1	0	0	0	0	0	4	5	2	1	0	0	1.59180411070087	-.585473012396228	-.560007598398373	5	1	10	2	2	1
1122A4	1	0	1	0	0	0	0	0	1	0	0	0	0	0	1	2	1	1	0	1	0	0	2	2	0	1	1	0	0	0	0	1	0	1	1	4	2	1	0	0	1.59180411070087	-.585473012396228	-.560007598398373	2	0	14	2	2	1
12323B8	1	0	0	1	0	0	0	0	1	0	0	1	0	0	1	1	0	0	0	1	0	0	1	0	1	0	0	0	0	0	0	0	0	0	2	2	1	0	0	0	-.628001525653729	-.585473012396228	-.560007598398373	2	0	6	3	2	1
1171T18	1	0	0	0	0	1	0	0	1	0	0	0	1	0	0	1	1	0	0	1	1	0	0	1	0	0	0	0	0	0	0	0	.798615916955017	.629847645429363	1	3	1	0	0	0	-.628001525653729	-.585473012396228	-.560007598398373	2	0	7.42846356238438	1	2	1
6222B25	1	0	0	0	0	0	0	0	0	0	0	0	0	0	0	0	0	0	0	1	0	0	1	0	0	0	0	1	0	0	0	0	.798615916955017	0	2	1	1	0	0	0	-.628001525653729	-.585473012396228	-.560007598398373	0	0	3.79861591695502	2	2	1
8313A7	1	0	1	1	1	1	1	1	1	1	1	1	1	0	1	1	0	1	1	1	1	1	1	0	1	0	1	1	1	0	1	0	1	1	3	3	1	0	0	0	-.628001525653729	-.585473012396228	-.560007598398373	8	1	18	3	2	0
2212A5	1	1	1	1	1	0	0	0	0	0	1	0	1	1	1	1	1	2	1	2	1	2	1	0	1	1	2	0	0	0	0	0	1	1	15	7	3	0	1	0	-.628001525653729	1.70743209148211	-.560007598398373	4	0	21	2	2	1
6212A28	1	0	0	0	0	0	0	0	0	0	0	0	0	0	1	0	0	0	0	1	0	0	1	1	1	0	0	0	0	0	0	0	0	1	3	7	3	0	1	0	-.628001525653729	1.70743209148211	-.560007598398373	0	0	6	3	2	1
1252K7	1	0	0	0	0	0	0	0	1	0	0	0	0	0	0	1	1	0	0	0	0	0	1	0	0	1	0	0	1	0	0	0	1	0	4	4	2	1	0	0	1.59180411070087	-.585473012396228	-.560007598398373	1	0	6	2	2	1
1363P30	1	0	0	1	0	0	0	0	1	0	0	0	0	0	1	1	1	0	0	0	0	0	1	0	0	1	0	0	0	0	2	0	1	1	6	3	1	0	0	0	-.628001525653729	-.585473012396228	-.560007598398373	2	0	9	3	2	0
3212A3	1	0	0	0	0	0	0	0	1	0	0	0	0	0	0	0	0	0	0	0	0	0	0	0	0	0	0	0	0	0	0	0	0	0	2	4	2	1	0	0	1.59180411070087	-.585473012396228	-.560007598398373	1	0	0	2	2	1
6242D27	1	0	0	0	0	0	0	0	0	0	0	0	0	0	0	0	0	0	0	0	0	0	1	0	0	0	0	0	0	0	0	0	0	0	2	1	1	0	0	0	-.628001525653729	-.585473012396228	-.560007598398373	0	0	1	2	2	1
8323B11	1	1	0	1	0	0	0	0	1	0	2	2	2	2	2	1	1	2	0	.627288428324698	1	2	2	2	2	2	2	2	2	0	2	1	2	2	7	1	1	0	0	0	-.628001525653729	-.585473012396228	-.560007598398373	3	0	38.6272884283247	3	2	1
922A11	1	0	0	0	0	0	0	0	0	0	0	0	1	0	0	1	1	1	0	1	0	0	1	0	0	0	0	0	1	0	0	0	1	1	2	6	3	0	1	0	-.628001525653729	1.70743209148211	-.560007598398373	0	0	9	2	2	0
1122D8	1	0	1	0	0	0	0	0	0	0	0	0	1	0	0	0	0	0	0	1	0	1	0	0	1	0	0	0	1	0	0	0	0	0	4	5	2	1	0	0	1.59180411070087	-.585473012396228	-.560007598398373	1	0	5	2	2	1
2242D8	1	0	0	0	0	0	0	0	1	0	0	0	1	2	0	2	1	1	0	0	0	0	2	1	0	1	1	1	1	0	0	0	2	2	6	10	4	0	0	1	-.628001525653729	-.585473012396228	1.7850747256306	1	0	18	3	2	1
5242D37	1	0	0	0	0	1	0	0	1	0	1	1	0	0	0	0	0	1	0	0	0	0	1	0	0	0	0	0	0	0	0	0	0	0	4	3	1	0	0	0	-.628001525653729	-.585473012396228	-.560007598398373	2	0	4	3	2	1
12313A11	1	0	0	0	0	0	0	0	1	0	0	0	1	1	1	1	0	0	0	0	0	0	1	0	1	1	1	0	0	0	0	0	1	1	5	5	2	1	0	0	1.59180411070087	-.585473012396228	-.560007598398373	1	0	10	3	2	0
1122E1	1	0	0	0	.203038674033149	0	0	1	1	0	.427683810838799	0	1	0	0	1	1	1	0	1	0	0	1	1	0	0	1	0	1	0	1	0	1	0	4	6	3	0	1	0	-.628001525653729	1.70743209148211	-.560007598398373	2.20303867403315	0	11.4276838108388	2	2	1
1122C7	1	0	0	0	0	0	0	1	1	0	0	0	1	0	0	1	1	1	0	0	.311118784530387	0	1	0	0	1	0	0	0	0	0	0	1	1	3	4	2	1	0	0	1.59180411070087	-.585473012396228	-.560007598398373	2	0	8.31111878453039	2	2	1
2111A11	1	0	0	0	0	0	0	0	1	0	0	1	1	1	0	1	1	1	0	0	0	0	1	1	0	1	1	0	0	1	0	0	1	0	5	7	3	0	1	0	-.628001525653729	1.70743209148211	-.560007598398373	1	0	12	1	2	1
922B14	1	0	0	0	0	0	0	0	1	0	1	1	1	2	1	0	0	1	0	1	0	0	2	2	0	2	2	0	2	2	1	2	2	2	8	7	3	0	1	0	-.628001525653729	1.70743209148211	-.560007598398373	1	0	27	3	2	0
3323B8	1	0	0	0	0	0	0	0	0	0	0	0	0	0	0	0	0	0	0	0	0	0	0	0	0	0	0	0	0	0	0	0	1	0	1	6	3	0	1	0	-.628001525653729	1.70743209148211	-.560007598398373	0	0	1	3	2	1
2121B10	1	0	0	1	1	0	0	0	0	0	1	0	0	0	0	0	0	1	1	1	0	0	1	0	0	1	1	0	1	0	0	0	0	0	2	8	4	0	0	1	-.628001525653729	-.585473012396228	1.7850747256306	2	0	8	1	2	1
4222B15	1	0	0	1	0	0	0	0	1	1	1	1	0	0	0	1	1	1	0	2	1	0	2	0	0	0	1	0	0	1	1	0	1	1	4	1	1	0	0	0	-.628001525653729	-.585473012396228	-.560007598398373	3	0	15	2	2	1
2424B1	1	1	1	1	1	0	1	0	1	0	2	2	2	2	2	2	2	2	0	1	1	1	2	1	1	1	1	1	1	1	1	1	1	1	4	8	4	0	0	1	-.628001525653729	-.585473012396228	1.7850747256306	6	1	32	4	2	1
2242D13	1	0	0	0	0	0	0	0	0	0	1	1	1	1	1	1	1	1	0	0	1	0	1	0	0	0	0	0	1	1	1	1	1	1	4	8	4	0	0	1	-.628001525653729	-.585473012396228	1.7850747256306	0	0	16	4	2	0
3343D23	1	1	0	0	0	0	1	0	1	0	2	2	2	2	1	1	1	2	0	1	1	1	2	2	1	2	2	0	2	1	1	2	1	1	5	8	4	0	0	1	-.628001525653729	-.585473012396228	1.7850747256306	3	0	33	2	2	1
2343D2	1	1	0	1	0	1	0	0	1	1	1	1	1	1	1	2	1	1	1	1	0	0	1	1	0	1	2	0	0	0	1	0	0	0	3	6	3	0	1	0	-.628001525653729	1.70743209148211	-.560007598398373	5	1	17	3	2	1
3343D3	1	1	0	0	1	0	0	0	1	0	1	1	2	2	1	2	2	2	0	1	1	1	1	0	1	1	2	1	2	1	1	0	1	1	7	9	4	0	0	1	-.628001525653729	-.585473012396228	1.7850747256306	3	0	28	4	2	1
4232C6	1	0	0	0	1	1	1	0	1	0	0	1	1	0	0	1	1	0	0	0	0	0	1	1	0	1	2	1	2	2	1	1	0	1	12	9	4	0	0	1	-.628001525653729	-.585473012396228	1.7850747256306	4	0	17	4	2	1
3333C5	1	0	0	0	0	0	0	0	0	0	0	0	0	0	0	0	0	0	0	0	0	0	0	0	0	0	0	0	0	0	0	0	0	0	2	4	2	1	0	0	1.59180411070087	-.585473012396228	-.560007598398373	0	0	0	3	2	1
6313A20	1	1	1	0	0	0	1	0	1	0	0	2	2	2	1	2	1	0	1	1	0	1	2	2	1	2	2	1	2	2	1	1	2	2	6	8	4	0	0	1	-.628001525653729	-.585473012396228	1.7850747256306	4	0	33	4	2	1
911A6	1	0	0	0	0	0	0	0	1	0	0	0	0	1	0	0	0	0	1	1	0	0	1	0	0	1	0	0	0	0	0	0	1	1	3	2	1	0	0	0	-.628001525653729	-.585473012396228	-.560007598398373	1	0	7	2	2	0
3212A4	1	1	0	0	0	0	0	0	1	1	1	2	2	2	0	2	1	1	0	0	1	1	1	0	0	0	2	1	2	1	0	2	0	0	6	6	3	0	1	0	-.628001525653729	1.70743209148211	-.560007598398373	3	0	22	2	2	1
5242D11	1	1	0	0	0	0	0	0	1	0	0	0	1	2	2	2	1	.605199306759099	0	0	0	0	2	2	0	2	2	0	1	2	1	2	2	2	2	4	2	1	0	0	1.59180411070087	-.585473012396228	-.560007598398373	2	0	26.6051993067591	4	2	1
911D7	1	1	0	1	0	0	1	1	1	0	2	1	2	2	2	2	2	1	2	1	0	1	2	2	0	2	2	1	2	2	1	0	2	2	4	8	4	0	0	1	-.628001525653729	-.585473012396228	1.7850747256306	5	1	36	1	2	0
3323B17	1	1	0	0	0	0	0	0	1	0	2	1	2	2	1	2	2	2	2	2	2	2	2	2	0	2	2	0	2	1	1	1	1	1	15	7	3	0	1	0	-.628001525653729	1.70743209148211	-.560007598398373	2	0	37	4	2	1
1484W22	1	0	0	0	0	1	0	1	0	1	0	0	0	0	0	1	0	1	0	0	0	0	0	0	0	0	0	0	0	0	0	0	0	0	1	9	4	0	0	1	-.628001525653729	-.585473012396228	1.7850747256306	3	0	2	4	2	0
1252K4	1	0	0	1	0	1	0	1	1	0	0	1	0	0	1	1	0	1	0	2	0	0	1	0	0	0	2	0	1	0	1	1	1	1	5	3	1	0	0	0	-.628001525653729	-.585473012396228	-.560007598398373	4	0	14	2	2	1
1122A2	1	1	1	0	0	0	0	0	0	0	0	1	1	0	0	2	0	2	0	1	0	0	0	1	1	0	0	0	0	1	1	0	2	2	2	6	3	0	1	0	-.628001525653729	1.70743209148211	-.560007598398373	2	0	15	2	2	1
3424B15	1	1	0	0	1	0	0	0	1	0	0	0	1	0	0	1	1	0	0	1	0	0	0	1	1	0	1	0	1	0	0	0	0	0	6	5	2	1	0	0	1.59180411070087	-.585473012396228	-.560007598398373	3	0	8	4	2	1
3131C6	1	0	0	0	1	0	0	0	0	0	1	0	1	1	0	1	0	1	0	0	1	0	1	1	0	0	0	1	0	0	1	0	0	1	7	5	2	1	0	0	1.59180411070087	-.585473012396228	-.560007598398373	1	0	11	2	2	0
1122D12	1	1	0	0	1	0	0	0	1	0	0	0	1	0	0	2	0	1	0	1	0	0	0	1	0	0	2	0	1	0	0	0	1	1	4	7	3	0	1	0	-.628001525653729	1.70743209148211	-.560007598398373	3	0	11	2	2	1
1484W4	1	0	0	0	0	0	0	0	1	0	0	0	1	1	1	1	1	0	0	1	1	0	0	1	0	0	1	0	1	1	0	0	1	1	4	6	3	0	1	0	-.628001525653729	1.70743209148211	-.560007598398373	1	0	13	4	2	1
1474T11	1	0	0	0	0	0	0	0	0	0	0	0	0	0	0	0	0	0	0	1	0	0	1	0	1	0	1	0	0	0	0	1	0	0	3	7	3	0	1	0	-.628001525653729	1.70743209148211	-.560007598398373	0	0	5	4	2	1
6313A27	1	1	0	0	0	0	0	0	0	0	2	1	0	2	0	2	2	2	0	0	0	0	1	1	0	1	0	0	0	0	1	0	0	0	8	6	3	0	1	0	-.628001525653729	1.70743209148211	-.560007598398373	1	0	15	4	2	1
1484W11	1	0	0	0	0	1	1	1	1	0	0	0	1	0	0	0	1	0	0	2	0	1	1	0	0	0	0	0	0	0	1	1	1	1	1	5	2	1	0	0	1.59180411070087	-.585473012396228	-.560007598398373	4	0	10	4	2	1
3434C28	1	0	0	0	0	0	0	0	0	0	0	1	0	0	0	0	0	1	0	1	0	0	1	1	0	1	1	0	1	0	0	0	1	1	5	7	3	0	1	0	-.628001525653729	1.70743209148211	-.560007598398373	0	0	10	4	2	1
3323B26	1	0	0	0	0	0	0	0	0	0	0	0	1	.796321998612075	0	1	0	0	0	0	0	0	0	1	0	0	0	0	0	0	0	1	0	0	7	7	3	0	1	0	-.628001525653729	1.70743209148211	-.560007598398373	0	0	4.79632199861208	4	2	1
2111A7	1	0	0	0	0	0	0	0	1	0	0	0	1	1	1	1	0	1	0	1	0	0	1	0	0	1	1	0	0	0	0	0	1	1	4	5	2	1	0	0	1.59180411070087	-.585473012396228	-.560007598398373	1	0	11	1	2	1
1454K17	1	0	0	0	0	0	0	0	1	0	1	1	1	0	0	1	1	0	0	0	0	0	1	0	0	0	0	0	0	0	0	0	1	0	3	5	2	1	0	0	1.59180411070087	-.585473012396228	-.560007598398373	1	0	7	4	2	1
3111A6	1	0	0	0	0	0	0	1	1	0	0	0	1	0	0	1	1	0	0	0	0	0	1	1	0	0	0	0	0	0	0	0	0	0	5	7	3	0	1	0	-.628001525653729	1.70743209148211	-.560007598398373	2	0	5	2	2	0
8222B8	1	0	0	0	0	0	1	0	0	0	0	0	1	2	0	1	1	0	0	0	0	0	0	1	0	1	1	1	1	0	0	0	0	0	3	7	3	0	1	0	-.628001525653729	1.70743209148211	-.560007598398373	1	0	10	1	2	1
922D22	1	1	1	1	1	0	0	1	1	0	1	2	2	2	1	1	1	0	1	2	1	2	0	1	2	1	2	1	1	1	2	0	1	1	12	6	3	0	1	0	-.628001525653729	1.70743209148211	-.560007598398373	6	1	29	2	2	1
1454K9	1	0	0	0	0	0	1	1	0	0	1	1	0	0	0	1	2	1	1	2	1	1	1	0	0	0	1	0	1	0	1	0	0	0	4	2	1	0	0	0	-.628001525653729	-.585473012396228	-.560007598398373	2	0	15	4	2	1
1171T6	1	1	0	1	1	0	1	1	1	0	2	1	1	0	0	2	1	1	1	1	0	1	1	1	0	1	1	0	1	0	1	1	1	1	7	6	3	0	1	0	-.628001525653729	1.70743209148211	-.560007598398373	6	1	20	2	2	1
911A4	1	0	0	0	0	0	0	0	0	0	0	0	1	1	0	0	1	1	0	0	0	0	0	0	0	1	0	0	1	0	0	1	1	1	4	6	3	0	1	0	-.628001525653729	1.70743209148211	-.560007598398373	0	0	9	1	2	1
911A10	1	1	0	0	0	1	1	1	1	1	0	0	1	1	1	0	0	0	0	1	1	1	0	0	0	1	1	0	0	0	0	0	1	1	8	3	1	0	0	0	-.628001525653729	-.585473012396228	-.560007598398373	6	1	10	1	2	1
1484W1	1	0	0	1	0	1	0	0	1	0	1	1	2	2	0	1	1	2	0	1	2	1	1	0	0	1	1	0	1	0	0	1	1	2	5	11	4	0	0	1	-.628001525653729	-.585473012396228	1.7850747256306	3	0	22	4	2	0
1454K1	1	1	0	1	1	1	1	1	1	1	1	0	1	1	1	1	1	1	0	1	1	1	1	1	1	1	0	0	1	1	0	1	1	1	3	4	2	1	0	0	1.59180411070087	-.585473012396228	-.560007598398373	8	1	19	4	2	0
1464P1	1	1	0	0	0	0	0	0	1	0	0	1	1	1	1	1	0	0	0	0	0	0	1	1	0	1	1	0	1	0	0	0	1	1	7	7	3	0	1	0	-.628001525653729	1.70743209148211	-.560007598398373	2	0	12	4	2	1
8232C8	1	1	0	1	0	0	1	1	0	0	1	1	1	1	0	0	1	1	0	1	1	0	1	0	0	0	0	0	0	0	1	1	0	1	5	6	3	0	1	0	-.628001525653729	1.70743209148211	-.560007598398373	4	0	12	2	2	1
3232C13	1	1	1	0	1	0	0	0	1	0	1	1	1	0	2	1	0	0	0	2	1	0	1	0	1	0	1	1	0	0	1	1	1	1	7	11	4	0	0	1	-.628001525653729	-.585473012396228	1.7850747256306	4	0	17	3	2	1
1151K2	1	0	0	0	0	0	0	0	0	0	0	1	0	0	1	1	1	0	0	0	0	0	0	0	0	0	0	0	0	0	0	0	0	0	1	3	1	0	0	0	-.628001525653729	-.585473012396228	-.560007598398373	0	0	4	1	2	1
3111A29	1	1	0	1	1	0	0	0	1	0	0	1	1	1	1	1	0	1	1	1	0	2	1	1	1	1	1	1	0	0	1	.309532062391681	2	2	8	14	4	0	0	1	-.628001525653729	-.585473012396228	1.7850747256306	4	0	21.3095320623917	2	2	1
3222B12	1	0	1	1	1	1	0	0	0	0	0	0	1	0	0	2	0	0	1	1	0	1	0	0	1	0	0	0	0	1	1	0	1	1	6	4	2	1	0	0	1.59180411070087	-.585473012396228	-.560007598398373	4	0	11	3	2	1
933A12	1	1	0	0	0	0	0	0	1	0	0	0	1	0	0	1	0	0	0	0	0	0	1	1	0	1	1	0	0	0	0	0	2	2	4	2	1	0	0	0	-.628001525653729	-.585473012396228	-.560007598398373	2	0	10	3	2	1
4232C7	1	0	0	0	0	0	0	0	1	0	0	0	1	0	0	0	0	1	0	1	0	0	0	0	0	0	1	0	1	0	0	0	0	1	2	3	1	0	0	0	-.628001525653729	-.585473012396228	-.560007598398373	1	0	6	2	2	1
8222B7	1	1	0	1	1	0	1	0	1	0	2	2	1	2	1	1	1	1	1	2	1	2	2	1	1	1	1	0	1	2	2	0	1	1	8	8	4	0	0	1	-.628001525653729	-.585473012396228	1.7850747256306	5	1	30	1	2	1
6232C27	1	0	0	0	0	0	0	0	1	0	0	0	0	0	2	0	1	1	0	0	0	0	0	0	0	0	0	0	0	0	0	0	0	1	2	5	2	1	0	0	1.59180411070087	-.585473012396228	-.560007598398373	1	0	5	3	2	1
1464P8	1	0	0	0	0	0	0	0	0	0	0	0	1	1	0	1	1	1	0	0	0	0	1	0	0	1	1	0	0	0	1	0	1	1	6	4	2	1	0	0	1.59180411070087	-.585473012396228	-.560007598398373	0	0	11	4	2	1
6222B23	1	0	0	0	0	0	0	0	1	0	0	1	0	0	0	0	1	0	0	0	0	0	0	0	0	0	1	0	0	0	0	0	1	0	1	1	1	0	0	0	-.628001525653729	-.585473012396228	-.560007598398373	1	0	4	2	2	1
7232C34	1	1	1	1	1	0	0	0	0	0	0	1	1	1	1	0	0	0	0	2	0	1	0	0	1	0	1	0	1	0	1	0	0	0	11	6	3	0	1	0	-.628001525653729	1.70743209148211	-.560007598398373	4	0	11	3	2	0
8333C11	1	1	1	1	1	0	0	1	0	0	0	0	2	1	1	2	2	2	1	2	2	0	1	0	1	1	0	0	2	0	0	0	1	0	6	3	1	0	0	0	-.628001525653729	-.585473012396228	-.560007598398373	5	1	21	3	2	1
8343D10	1	0	0	0	0	0	0	0	1	0	0	0	1	1	1	1	1	0	0	0	1	0	2	0	0	2	0	0	1	0	0	0	1	0	5	5	2	1	0	0	1.59180411070087	-.585473012396228	-.560007598398373	1	0	12	2	2	1
1454K4	1	1	0	0	0	0	1	0	1	0	1	0	1	1	0	2	2	2	1	1	2	1	1	1	1	1	2	1	1	0	0	1	1	1	11	8	4	0	0	1	-.628001525653729	-.585473012396228	1.7850747256306	3	0	25	4	2	1
1464P18	1	1	0	1	1	1	0	0	1	0	0	0	1	2	1	1	1	2	2	2	1	1	2	2	2	1	2	1	2	1	1	2	2	2	15	4	2	1	0	0	1.59180411070087	-.585473012396228	-.560007598398373	5	1	34	4	2	1
2121B7	1	1	0	1	1	0	1	0	1	1	0	0	2	1	1	1	2	2	1	2	0	1	1	0	1	0	1	1	2	1	1	1	0	0	6	4	2	1	0	0	1.59180411070087	-.585473012396228	-.560007598398373	6	1	22	1	2	0
911A5	1	1	0	0	1	0	0	0	1	0	0	0	1	2	1	1	1	1	0	1	0	0	0	0	0	0	1	0	1	0	1	0	2	1	6	7	3	0	1	0	-.628001525653729	1.70743209148211	-.560007598398373	3	0	14	1	2	1
2424B2	1	0	0	0	0	0	0	0	0	0	0	0	0	1	0	1	1	1	1	0	1	0	1	1	0	0	1	0	0	0	0	0	0	0	4	5	2	1	0	0	1.59180411070087	-.585473012396228	-.560007598398373	0	0	9	4	2	1
2141D7	1	0	0	0	0	0	0	0	1	0	0	0	0	0	0	0	1	0	0	0	0	0	0	0	0	0	0	0	0	1	1	1	1	1	2	6	3	0	1	0	-.628001525653729	1.70743209148211	-.560007598398373	1	0	6	1	2	1
2222B6	1	0	0	0	0	0	0	0	0	0	0	0	0	0	0	0	0	1	0	0	0	0	0	0	0	0	0	0	0	0	0	0	0	0	2	1	1	0	0	0	-.628001525653729	-.585473012396228	-.560007598398373	0	0	1	2	2	1
8333C3	1	1	0	1	0	1	1	0	1	0	1	1	1	2	2	2	1	2	1	2	1	1	2	2	0	1	2	1	2	1	1	2	2	2	6	5	2	1	0	0	1.59180411070087	-.585473012396228	-.560007598398373	5	1	35	2	2	0
3323B22	1	0	0	1	0	1	1	0	1	1	0	0	1	1	1	2	1	1	0	1	1	0	1	0	0	0	0	0	0	0	0	0	1	1	6	12	4	0	0	1	-.628001525653729	-.585473012396228	1.7850747256306	5	1	12	3	2	0
3212A24	1	0	0	0	0	0	0	0	1	0	0	0	1	1	0	1	1	0	0	0	1	0	1	1	0	1	0	0	0	0	0	0	1	0	1	6	3	0	1	0	-.628001525653729	1.70743209148211	-.560007598398373	1	0	9	3	2	1
8343D9	1	1	1	0	0	0	0	0	1	0	0	0	1	0	0	0	0	0	0	0	0	0	0	0	0	1	0	0	0	0	0	0	1	1	3	3	1	0	0	0	-.628001525653729	-.585473012396228	-.560007598398373	3	0	4	4	2	1
5232C1	1	0	0	0	0	0	0	0	1	0	0	0	0	0	0	0	0	0	0	0	0	0	0	0	0	0	0	0	0	0	0	0	0	1	5	3	1	0	0	0	-.628001525653729	-.585473012396228	-.560007598398373	1	0	1	3	2	1
3222B9	1	0	0	0	0	1	1	1	0	0	0	0	0	0	0	0	0	0	0	1	0	0	1	0	0	0	1	0	0	0	0	0	0	0	5	4	2	1	0	0	1.59180411070087	-.585473012396228	-.560007598398373	3	0	3	3	2	0
2333C11	1	0	0	0	0	0	1	1	1	0	1	1	1	1	0	1	0	1	0	1	0	0	1	1	1	1	1	1	1	0	1	1	1	1	5	5	2	1	0	0	1.59180411070087	-.585473012396228	-.560007598398373	3	0	18	4	2	1
8323B2	1	0	0	0	0	0	0	0	1	0	1	0	0	0	0	1	0	0	0	0	0	0	0	0	0	1	1	0	1	0	0	0	1	0	6	4	2	1	0	0	1.59180411070087	-.585473012396228	-.560007598398373	1	0	6	3	2	1
3121B25	1	1	0	1	0	0	0	1	1	0	1	2	2	2	1	2	2	2	1	2	2	0	1	2	1	2	2	0	2	1	0	0	2	2	5	5	2	1	0	0	1.59180411070087	-.585473012396228	-.560007598398373	4	0	34	2	2	1
[truncated: 885 more rows]
[truncated: 36 more columns]
